# Supplementary material for: Shifts in diversification rates and host jump frequencies shaped the diversity of host range among Sclerotiniaceae fungal plant pathogens
Source: Mol Ecol. 2018 Mar 23;27(5):1309–23. doi: 10.1111/mec.14523 (PMC5900718; doi:10.1111/mec.14523)
Supplement: Supplementary file 1 [file MEC-27-1309-s001.zip]

Archive with 8 entries (8 files):
- Supplementary File 1 (Host families tree).nwk
- Supplementary File 2 (ITS multiple sequence alignment).fasta
- Supplementary File 3 (ML tree with SH-aLRT support).nwk
- Supplementary File 4 (ML tree with bootstrap support).nwk
- Supplementary File 5 (Chronotree Sclerotiniaceae).txt
- Supplementary File 6 (Table host-fungus associations).txt
- Supplementary Table 1.tab
- Supplementary_files_readme.pdf
