# Supplementary material for: Shifts in diversification rates and host jump frequencies shaped the diversity of host range among Sclerotiniaceae fungal plant pathogens
Source: Mol Ecol. 2018 Mar 23;27(5):1309–23. doi: 10.1111/mec.14523 (PMC5900718; doi:10.1111/mec.14523)
Supplement: Supplementary file 1 [file MEC-27-1309-s001.zip › Supplementary File 1 (Host families tree).nwk]

((Araceae:158.342077,(((Colchicaceae:106.45968,(Smilacaceae:80.587887,Liliaceae:80.587887):25.871794):28.253335,((Iridaceae:97.875007,(Xanthorrhoeaceae:75.625906,(Amaryllidaceae:71.218267,Asparagaceae:71.218267):4.40764):22.2491):25.989142,Orchidaceae:123.864149):10.848866):0.152371,((Commelinaceae:120.871648,Arecaceae:120.871646):2.29988,((Juncaceae:48.679564,Cyperaceae:48.679564):35.540952,Poaceae:84.220516):38.95101)Commelinidae:11.69386):23.47669)Nartheciidae:29.941166,((Lauraceae:120.700417,Magnoliaceae:120.700417):59.927866,((Proteaceae:136.092123,(Menispermaceae:127.972531,(Berberidaceae:124.400451,Ranunculaceae:124.400451):3.57208):8.119592):0.808344,((Paeoniaceae:117.673651,((Vitaceae:116.877461,(Geraniaceae:113.25045,((Combretaceae:87.221793,Myrtaceae:87.221793):23.800041,(Brassicaceae:101.422317,((Cistaceae:79.748703,Malvaceae:79.748702):20.764923,(Sapindaceae:68.66255,Rutaceae:68.66255):31.851076):0.908691):9.599517):2.228615)Malvidae:3.627011):0.657279,((Celastraceae:111.490884,(Oxalidaceae:111.381022,(Hypericaceae:101.114053,(Salicaceae:100.581241,Euphorbiaceae:100.58124):0.532812):10.266969):0.109862):1.76773,(((Cucurbitaceae:103.074794,(Fagaceae:62.305394,(Myricaceae:49.373494,Betulaceae:49.373494):12.9319):40.7694):2.86119,(Moraceae:89.277086,Rosaceae:89.277085)Rosales:16.6589):1.05941,Fabaceae:106.995394):6.26322)Fabidae:4.276126)Rosidae:0.138911)Superrosidae:1.491856,(Phytolaccaceae:116.697277,((Cornaceae:105.675808,(Primulaceae:85.572738,(Theaceae:82.768145,Ericaceae:82.768147):2.804592):20.10307):1.93366,((Caprifoliaceae:96.316894,((Araliaceae:76.578798,Apiaceae:76.578797):18.837972,(Campanulaceae:83.663671,Asteraceae:83.663671)Asterales:11.753099):0.900124):6.554594,(Apocynaceae:73.369439,((Convolvulaceae:56.240502,Solanaceae:56.240502):16.58655,(Oleaceae:56.240539,(Plantaginaceae:42.760954,Lamiaceae:42.760954)NA:13.479585)NA:16.586513):0.542387):29.502049):4.73798)Asteridae:9.087809)Pentapetalae:2.46823)Gunneridae:17.73496)Eudicotyledoneae:43.727816):7.65496);
