# Supplementary material for: Shifts in diversification rates and host jump frequencies shaped the diversity of host range among Sclerotiniaceae fungal plant pathogens
Source: Mol Ecol. 2018 Mar 23;27(5):1309–23. doi: 10.1111/mec.14523 (PMC5900718; doi:10.1111/mec.14523)
Supplement: Supplementary file 1 [file MEC-27-1309-s001.zip › Supplementary File 2 (ITS multiple sequence alignment).fasta]

>Ciboria_acerina_CAU21827
CAGAGTTC-ATGCCCG-AA------A---------------------GGGTAGA------
---------------------CC-TC--CCACCCT-TGTGTA--TTATT----AC-T---
-TTGTT--GCTTT-GGCG--AG-TCG------TT--------------------------
---------------------TTC----------------------------------GG
AC-GCTCGC-----CAAA-GGTT---AACCAAACTC-TT---------------------
-ATTATTTTTGTCGTCT--------GAGT---AC-------TA-TA---T-AA---TAGT
TAAAACTTTCAACAACGGANNNNNNNNNNNNNNNNNNNNNNNNNNNNNNNNNNNNNNNNN
NNNNNNNNNNNNNNNNNNNNNNNNNNNNNNNNNNNNNNNNNNNNNNNNNNNNNNNNNNNN
NNNNNNNNNNNNNNNNNNNNNNNNNNNNNNNNNNNNNNN-N----NNNNN---NNNNNN-
-N---NN----NNN-------------NNNNNN-NNNNN-NNNN-N--------------
---------NNNNNN--------NNNNNNNNNNNNNNNNNNNNNNN-NNNN-NNNNNN--
-NNNNNNNNNNN---------NNNNNN--NN-----------NNNNNNNNNNNNNNNNNN
NN----NNN-NNNNNN-NNNN-NNNN--NN-N-----NNN-NN--NN----------N--
---N---NNN-N--NNN
>Ciboria_nyssogena_KF545387
NNNNNNNN-NNNNNNN-NN------N---------------------NGGTAGA------
---------------------CC-TC--CCACCCT-TGTGTA--TCTAT----AC-A---
-ATGTT--GCTTT-GGCG--AG-CCGCGCAGCTTCG------------------------
-----GCTGTG-CCTTGGGCCTTC----------GGGCC----------------TA-GG
TGTGCTCGC-----CAGA-GAAA---AACCAAACTC-TG---------------------
-ATTATTTTTGTCGTCT--------GAGT---AC-------TA-TA---TCAA---TAGT
TAAAACTTTCAACAACGGATCTCTTGGTTCTGGCATCGNNNNNNNNNNNNNNNNNNNNNN
NNNNNNNNNNNNNNNNNNNNNNNNNNNNNNNNNNNNNNNNNNNNNNNNNNNNNNNNNNNN
NNNNNNNNNNNNNNNNNNNNNNNNNNNNNNNNNNNNNNN-N----NNNNN---NNNNNN-
-N---NN----NNN-------------NNNNNN-NNNNN-NNNN-N--------------
---------NNNNNN--------NNNNNNNNNNNNNNNNNNNNNNN-NNNN-NNNNNN--
-NNNNNNNNNNN---------NNNNNN--NN-----------NNNNNNNNNNNNNNNNNN
NN----NNN-NNNNNN-NNNN-NNNN--NN-N-----NNN-NN--NN----------N--
---N---NNN-N--NNN
>Rutstroemia_pruni-serotinae_KF545351
NNNNNNNN-NNNNNNN-NN------N---------------------NGGTAGA------
---------------------CC-TC--CCACCCT-TGTGTA--TTTAT----AC-A---
-ATGTT--GCTTT-GGCG--AG-CCGCGCAGCTTCG------------------------
-----GCTGTG-CCTTGGGCCTTC----------GGGCC----------------TA-GG
TGTGCTCGC-----CAGA-GAAA---AACCAAACTC-TG---------------------
-ATTATTTTTGTCGTCT--------GAGT---AC-------TA-TA---TCAA---TAGT
TAAAACTTTCAACAACGGATCTCTTGGTTCTGGCATCGNNNNNNNNNNNNNNNNNNNNNN
NNNNNNNNNNNNNNNNNNNNNNNNNNNNNNNNNNNNNNNNNNNNNNNNNNNNNNNNNNNN
NNNNNNNNNNNNNNNNNNNNNNNNNNNNNNNNNNNNNNN-N----NNNNN---NNNNNN-
-N---NN----NNN-------------NNNNNN-NNNNN-NNNN-N--------------
---------NNNNNN--------NNNNNNNNNNNNNNNNNNNNNNN-NNNN-NNNNNN--
-NNNNNNNNNNN---------NNNNNN--NN-----------NNNNNNNNNNNNNNNNNN
NN----NNN-NNNNNN-NNNN-NNNN--NN-N-----NNN-NN--NN----------N--
---N---NNN-N--NNN
>Ciboria_rufofusca_KF545372
NNNNNNNN-NNNNNNN-NN------N---------------------NGGTAGA------
---------------------CC-TC--CCACCCT-TGTGTA--TTTAT----AC-A---
-ATGTT--GCTTT-GGCG--AG-CCGCGCAGCTTCG------------------------
-----GCTGTG-CCTTGGGCCTTC----------GGGCC----------------TA-GG
TGTGCTCGC-----CAGA-GAAA---AACCAAACTC-TG---------------------
-ATTATTTTTGTCGTCT--------GAGT---AC-------TA-TA---TCAA---TAGT
TAAGACTTTCAACAACGGATCTCTTGGTTCTGGCATCGNNNNNNNNNNNNNNNNNNNNNN
NNNNNNNNNNNNNNNNNNNNNNNNNNNNNNNNNNNNNNNNNNNNNNNNNNNNNNNNNNNN
NNNNNNNNNNNNNNNNNNNNNNNNNNNNNNNNNNNNNNN-N----NNNNN---NNNNNN-
-N---NN----NNN-------------NNNNNN-NNNNN-NNNN-N--------------
---------NNNNNN--------NNNNNNNNNNNNNNNNNNNNNNN-NNNN-NNNNNN--
-NNNNNNNNNNN---------NNNNNN--NN-----------NNNNNNNNNNNNNNNNNN
NN----NNN-NNNNNN-NNNN-NNNN--NN-N-----NNN-NN--NN----------N--
---N---NNN-N--NNN
>Rutstroemia_longipes_KF545386
NNNNNNNN-NNNNNNN-NN------N---------------------NGGTAGA------
---------------------CC-TC--CCACCCT-TGTGTA--TTTAT----AC-A---
-ATGTT--GCTTT-GGCG--AG-CCGCGCAGCTTCG------------------------
-----GCTGTG-CCTTGGGCCTTC----------GGGCC----------------TA-GG
TGTGCTCGC-----CAGA-GAAA---AACCAAACTC-TG---------------------
-ATTGTTTTTGTCGTCT--------GAGT---AC-------TA-TA---TCAA---TAGT
TAAAACTTTCAACAACGGATCTCTTGGTTCTGGCATCGNNNNNNNNNNNNNNNNNNNNNN
NNNNNNNNNNNNNNNNNNNNNNNNNNNNNNNNNNNNNNNNNNNNNNNNNNNNNNNNNNNN
NNNNNNNNNNNNNNNNNNNNNNNNNNNNNNNNNNNNNNN-N----NNNNN---NNNNNN-
-N---NN----NNN-------------NNNNNN-NNNNN-NNNN-N--------------
---------NNNNNN--------NNNNNNNNNNNNNNNNNNNNNNN-NNNN-NNNNNN--
-NNNNNNNNNNN---------NNNNNN--NN-----------NNNNNNNNNNNNNNNNNN
NN----NNN-NNNNNN-NNNN-NNNN--NN-N-----NNN-NN--NN----------N--
---N---NNN-N--NNN
>Rutstroemia_macrospora_KF545384
NNNNNNNN-NNNNNNN-NN------N---------------------NGGTAGA------
---------------------CC-TC--CCACCCT-TGTGTA--TTTAT----AC-A---
-ATGTT--GCTTT-GGCG--AG-CCGCGCAGCTTCG------------------------
-----GCTGTG-CCTTGGGCCTTC----------GGGCC----------------TA-GG
CGCGCTCGC-----CAGA-GAAA---AACCAAACTC-TG---------------------
-ATTATTTTTGTCGTCT--------GAGT---AC-------TA-TA---TCAA---TAGT
TAAAACTTTCAACAACGGATCTCTTGGTTCTGGCATCGNNNNNNNNNNNNNNNNNNNNNN
NNNNNNNNNNNNNNNNNNNNNNNNNNNNNNNNNNNNNNNNNNNNNNNNNNNNNNNNNNNN
NNNNNNNNNNNNNNNNNNNNNNNNNNNNNNNNNNNNNNN-N----NNNNN---NNNNNN-
-N---NN----NNN-------------NNNNNN-NNNNN-NNNN-N--------------
---------NNNNNN--------NNNNNNNNNNNNNNNNNNNNNNN-NNNN-NNNNNN--
-NNNNNNNNNNN---------NNNNNN--NN-----------NNNNNNNNNNNNNNNNNN
NN----NNN-NNNNNN-NNNN-NNNN--NN-N-----NNN-NN--NN----------N--
---N---NNN-N--NNN
>Rutstroemia_microsperma_KF545381
NNNNNNNN-NNNNNNN-NN------N---------------------NGGTAGA------
---------------------CC-TC--CCACCCT-TGTGTA--TTTAT----AC-A---
-ATGTT--GCTTT-GGCG--AG-CCGCGCAGCTTCG------------------------
-----GCTGTG-CCTTGGGCCTTC----------GGGCC----------------TA-GT
TGTGCTCGC-----CAGA-GAAA---AACCAAACTC-TG---------------------
-ATTATTTTTGTCGTCT--------GAGT---AC-------TA-TA---TCAA---TAGT
TAAAACTTTCAACAACGGATCTCTTGGTTCTGGCATCGNNNNNNNNNNNNNNNNNNNNNN
NNNNNNNNNNNNNNNNNNNNNNNNNNNNNNNNNNNNNNNNNNNNNNNNNNNNNNNNNNNN
NNNNNNNNNNNNNNNNNNNNNNNNNNNNNNNNNNNNNNN-N----NNNNN---NNNNNN-
-N---NN----NNN-------------NNNNNN-NNNNN-NNNN-N--------------
---------NNNNNN--------NNNNNNNNNNNNNNNNNNNNNNN-NNNN-NNNNNN--
-NNNNNNNNNNN---------NNNNNN--NN-----------NNNNNNNNNNNNNNNNNN
NN----NNN-NNNNNN-NNNN-NNNN--NN-N-----NNN-NN--NN----------N--
---N---NNN-N--NNN
>Rutstroemia_glandicola_KF545391
NNNNNNNN-NNNNNNN-NN------N---------------------NGGTAGA------
---------------------CC-TC--CCACCCT-TGTGTA--TTTAT----AC-A---
-ATGTT--GCTTT-GGCG--GG-CCGCGCAGCTTCG------------------------
-----GCTGTG-CCTTGGGCCTTC----------GGGCC----------------TG-GG
TGTGCTCGC-----CAGA-GAAA---GACCAAACTC-TG---------------------
-ATTATTTTTGTCGTCT--------GAGT---AC-------TA-TA---TCAA---TAGT
TAAAACTTTCAACAACGGATCTCTTGGTTCTGGCATCGNNNNNNNNNNNNNNNNNNNNNN
NNNNNNNNNNNNNNNNNNNNNNNNNNNNNNNNNNNNNNNNNNNNNNNNNNNNNNNNNNNN
NNNNNNNNNNNNNNNNNNNNNNNNNNNNNNNNNNNNNNN-N----NNNNN---NNNNNN-
-N---NN----NNN-------------NNNNNN-NNNNN-NNNN-N--------------
---------NNNNNN--------NNNNNNNNNNNNNNNNNNNNNNN-NNNN-NNNNNN--
-NNNNNNNNNNN---------NNNNNN--NN-----------NNNNNNNNNNNNNNNNNN
NN----NNN-NNNNNN-NNNN-NNNN--NN-N-----NNN-NN--NN----------N--
---N---NNN-N--NNN
>Ciboria_carunculoides_KF545365
NNNNNNNN-NNNNNNN-NN------N---------------------NGGTAGA------
---------------------CC-TC--CCACCCT-TGTGTA--TTTAT----AC-A---
-ATGTT--GCTTT-GGCG--AG-CCGCGCAGCTTCG------------------------
-----GCTGTG-CCTTGGGCCTTC----------GGGCC----------------TA-GG
TGTGCTCG------CAGA-GAAA---AACCAAACTC-TG---------------------
-ATTATTTTTGTCGTCT--------GAGT---AC-------TA-TA---TCAA---TAGT
TAAAACTTTCAACAACGGATCTCTTGGTTCTGGCATCGNNNNNNNNNNNNNNNNNNNNNN
NNNNNNNNNNNNNNNNNNNNNNNNNNNNNNNNNNNNNNNNNNNNNNNNNNNNNNNNNNNN
NNNNNNNNNNNNNNNNNNNNNNNNNNNNNNNNNNNNNNN-N----NNNNN---NNNNNN-
-N---NN----NNN-------------NNNNNN-NNNNN-NNNN-N--------------
---------NNNNNN--------NNNNNNNNNNNNNNNNNNNNNNN-NNNN-NNNNNN--
-NNNNNNNNNNN---------NNNNNN--NN-----------NNNNNNNNNNNNNNNNNN
NN----NNN-NNNNNN-NNNN-NNNN--NN-N-----NNN-NN--NN----------N--
---N---NNN-N--NNN
>Lambertella_corni_maris_AB705242
CAGAGTTC-ATGCCCT-AA------C---------------------GGGTAGA------
---------------------CC-TC--CCACCCT-TGTGTA--TTTAT----AC-A---
-ATGTT--GCTTT-GGCG--AG-CCGCGCAGCTTCG------------------------
-----GCTGTG-CCTTGGGCCTTC----------GGGCC----------------TA-GG
TGTGCTCGC-----CAGA-GAAA---AACCAAACTC-TG---------------------
-ATTATTTTTGTCGTCT--------GAGT---AC-------TA-TA---TCAA---TAGT
TAAAACTTTCAACAACGGATCTCTTGGTTCTGGCATCGATGAAGAACGCAGCGAAATGCG
ATAAGTAATGTGAATTGCAGAATTCAGTGAATCATCGAATCTTTGAACGCACATTGCGCC
CCTTGGTATTCCGGGGGGCATGCCTGTTCGAGCGTCATT-T----CAACC---CTCAAG-
-C---TC----TGC-------------TTGGTA-TTGGA-CTTT-T--------------
---------GCCAGT--------AATGGCAGGTTCTAAAATCAGTG-GCGG-TGCCGT--
-TGGGTCCTGAG---------CGTAGT--AA-----------TACTTCTCGCTACTGGAT
TC----CCG-CGTGCG-TCTC-GCCA--TA-A-----CCC-AA--TT----------T--
---T---TTT-C--AGG
>Lambertella_pruni_DQ335471
CAGAGTTC-ATGCCCT-AA------C---------------------GGGTAGA------
---------------------CC-TC--CCACCCT-TGTGTA--TTTAT----AC-A---
-ATGTT--GCTTT-GGCG--AG-CCGCGCAGCTTCG------------------------
-----GCTGTG-CCTTGGGCCTTT----------GGGTC----------------TA-GG
TGTGCTCGC-----CAGA-GAAA---AACCAAACTC-TG---------------------
-ATTATTTTTGTCGTCT--------GAGT---AC-------TA-TA---TCAA---TAGT
TAAAACTTTCAACAACGGATCTCTTGGTTCTGGCATCGATGAAGAACGCAGCGAAATGCG
ATAAGTAATGTGAATTGCAGAATTCAGTGAATCATCGAATCTTTGAACGCACATTGCGCC
CCTTGGTATTCCGGGGGGCATGCCTGTTCGAGCGTCATT-T----CAACC---CTCAAG-
-C---TC----TGC-------------TTGGTA-TTGGA-CTTT-T--------------
---------GCCAGT--------AATGGCAGGTTCTAAAATCAGTG-GCGG-TGCCGT--
-TGGGTCCTGAG---------CGTAGT--AA-----------TACTTCTCGCTACTGGAT
TC----CCG-CGTGCG-TCTT-GCCA--TA-A-----CCC-AA--TT----------T--
---T---TTT-C--AGG
>Sclerotinia_veratri_GQ377487
CAGAGTTC-ATGCCCT-CA------C---------------------GGGTAGA------
---------------------CC-TC--CCACCCT-TGTGTA--TTTAT----AC-A---
-ATGTT--GCTTT-GGCG--AG-CCGCGCAGCTTCG------------------------
-----GCTGTG-CCTTGGGCCCTC----------GGGCC----------------TG-GG
TGCGCTCGC-----CAGA-GAAA---TACCAAACTC-TG---------------------
-ATTATTTTTGTCGTCT--------GAGT---AC-------TA-TA---TCAA---TAGT
TAAAACTTTCAACAACGGATCTCTTGGTTCTGGCATCGATGAAGAACGCAGCGAAATGCG
ATAAGTAATGTGAATTGCAGAATTCAGTGAATCATCGAATCTTTGAACGCACATTGCGCC
CCTTGGTATTCCGGGGGGCATGCCTGTTCGAGCGTCATT-T----CAACC---CTCAAG-
-C---TC----TGC-------------TTGGTA-TTGGA-CTTT-T--------------
---------GCCAGC--------GATGGCAGGTTCTAAAATCAGTG-GCGG-TGCCGT--
-TGGGTCCTGAG---------CGTAGT--AA-----------TACTTCTCGCTACTGGAA
CC----CCG-CGTGCG-TCTT-GCCA--TA-AC----CCC-CA--AT----------T--
---T---TTT-C--AGG
>Lambertella_pyrolae_AB705250
CCGAGCTC-ATGCCCT-AA------C---------------------GGGTAGA------
---------------------CC-TC--CCACCCG-TGTGTA--TGTAT----AC-C---
-GTGTT--GCTTT-GGCG--AG-CCGCGCAGCTTCG------------------------
-----GCCGTG-CCTGGGGCTTTC----------GAGCC----------------GC-GG
TGCGCTCGC-----CAGA-GACC---AACCCAACTC-TG---------------------
-ATTATTTCTGTCGTCT--------GAGT---AC-------TA-TA---TCAA---TAGT
TAAAACTTTCAACAACGGATCTCTTGGTTCTGGCATCGATGAAGAACGCAGCGAAATGCG
ATAAGTAATGTGAATTGCAGAATTCAGTGAATCATCGAATCTTTGAACGCACATTGCGCC
CCTTGGTATTCCGGGGGGCATGCCTAGTCGAGCGTCATT-T----CACCC---CTCAAG-
-C---TC----TGC-------------TTGGTG-TTGGA-CCCG-T--------------
---------GCCAGC--------GATGGCAGGTTCTAAAATCAGTG-GCGG-TGCCGT--
-TGGGTCCTGAG---------CGTAGT--AA-----------TACTCCTCGCTACTGGAT
TC----CCG-CGTGCG-TCTT-GCCA--TA-AC----CCC-CN--NN----------N--
---N---NNN-N--NNN
>Bicornispora_exophiala_KF499363
CAGAGTTC-ATGCCCT-AA------C---------------------GGGTAGA------
---------------------CC-TC--CCACCCT-TGTGTA--TTTAT----AC-C---
-ATGTT--GCTTT-GGCG--AG-CCGAGAAGCTTCG------------------------
-----GCCTAT-CCTTAGACTTTC----------GGGTC----------------TT-TG
TGTGCTCGC-----CAGA-GGAA---AACTAAACTC-TG---------------------
-AATATTTTTGTCGTCT--------GAGT---AC-------TA-TA---TCAA---TAGT
TAAAACTTTCAACAACGGATCTCTTGGTTCTGGCATCGATGAAGAACGCAGCGAAATGCG
ATAAGTAATGTGAATTGCAGAATTCAGTGAATCATCGAATCTTTGAACGCACATTGCGCC
CCTTGGTATTCCGGGGGGCATGCCTGTTCGAGCGTCATT-T----CAACC---CTCAAG-
-C---TC----TGC-------------TTGGTA-TTGGA-CTCC-T--------------
---------GCCAGT--------AATGGCAAGTTCTAAAAACAGTG-GCGG-TG-CGT--
-TGGGTCCTGAG---------CGTAGT--AA-----------TACTTCTCGCTACTGGAT
TC----CCG-CGTGCT-TCCT-GCCA--AT-AA----CCC-CC--AAT--------TT--
---T---TTT-T--AGG
>Bicornispora_seditiosa_KF499362
CAGAGTTC-ATGCCCT-AA------C---------------------GGGTAGA------
---------------------CC-TC--CCACCCT-TGTGTA--TTTAT----AC-C---
-ATGTT--GCTTT-GGCG--AG-CCGAGAAGCTTCG------------------------
-----GCCCAT-CCTTGGACTTTC----------GGGTC----------------TT-TG
TGTGCTCGC-----CAGA-GGAA---AACTAAACTC-TG---------------------
-AATATTTTTGTCGTCT--------GAGT---AC-------TA-TA---TCAA---TAGT
TAAAACTTTCAACAACGGATCTCTTGGTTCTGGCATCGATGAAGAACGCAGCGAAATGCG
ATAAGTAATGTGAATTGCAGAATTCAGTGAATCATCGAATCTTTGAACGCACATTGCGCC
CCTTGGTATTCCGGGGGGCATGCCTGTTCGAGCGTCATT-T----CAACC---CTCAAG-
-C---TC----TGC-------------TTGGTA-TTGGA-CTTC-T--------------
---------GCCAGT--------AATGGCAAGTTCTAAAAACAGTG-GCGG-TGCCGT--
-TGGGTCCTGAG---------CGTAGT--AA-----------TACTTCTCGCTACTGGAT
TC----CCG-CGTGCT-TCCT-GCCA--AT-AA----CCC-CA--AA----------T--
---T---TTT-T--AGG
>Lambertella_tetrica_KJ941068
CAGAGTTC-GCGCCCT-CG------C---------------------GGGTCGA------
---------------------CC-TC--CCACCCT-TGCGTA--TCTAT----AC-C---
-ACGTT--GCTTT-GGCG--AG-CCGCACCGCTTCG------------------------
-----GCGGTG-CCTGGGGCCTTC----------GGGCC----------------TG-GG
CGTGCTCGC-----CGGA-GACA---TACCCCACTC-TG---------------------
-ATTATTTTGGTCGTCT--------GAGT---AC-------TA-TA---TCAA---TAGT
TAAAACTTTCAACAACGGATCTCTTGGTTCTGGCATCGATGAAGAACGCAGCGAAATGCG
ATAAGTAATGTGAATTGCAGAATTCAGTGAATCATCGAATCTTTGAACGCACATTGCGCC
CCTTGGTATTCCGGGGGGCATGCCTGTTCGAGCGTCATT-T----CAACC---CTCAAG-
-C---TC----CGC-------------TTGGCC-TTGGA-CCTT-T--------------
---------GCCCGC--------GAGGGCAGGTTCTAACATCAGTG-GCGG-TGCCGT--
-GGGGTCCTGAG---------CGCAGT--AA-----------TACTTCTCGCTCCAGGAC
GC----CCG-CGCGCG-TCTT-GCCA--TA-AC----CCC-CC--CA----------T--
---C---TTT-C--AGG
>Lambertella_palmeri_KF499365
CAGAGTTC-ATGCCCT-AA------C---------------------GGGTAGA------
---------------------CC-TC--CCACCCT-TGTGTA--TTTAT----AC-T---
-ATGTT--GCTTT-GGCG--AG-CCGCAAGGCTTTAC-----------------------
----CGCCGAG-CCCTAGGCTTTC----------GAGCT----------------TG-GG
AGTGCTCGC-----CAGA-GAAA---ACTTAAACTC-TT---------------------
-ATTGTTAGTGTCGTCT--------GAGT---AC-------TA-TA---TTAA---TAGT
TAAAACTTTCAACAACGGATCTCTTGGTTCTGGCATCGATGAAGAACGCAGCGAAATGCG
ATAAGTAATGTGAATTGCAGAATTCAGTGAATCATCGAATCTTTGAACGCACATTGCGCC
CCTTGGTATTCCGGGGGGCATGCCTGTTCGAGCGTCATT-T----CAACC---ATCAAG-
-C---TC----TGC-------------TTGGTA-TTGGG-C-TC-T--------------
---------GCTAGC--------AATAGCAGGCCTTAAAATCAGTG-GCGG-CGCCGC--
-TGGGTCCTGAG---------CGTAGT--AA-----------TACTTCTCGCTACGGGTC
TC----CAG-TGTGCT-TCTT-GCCA--GC-AA----CCC-AA--AT----------T--
---C---TTT-A--AGG
>Piceomphale_bulgarioides_KJ941086
CAGAGTTC-TCGCCTT-ATAGT--AC---------------------AGGTAGA------
---------------------TC-TC--CCACCCT-TGTGTA--GTAAT----AC-T---
-ATGTT--GCCTT-GGCG---G--------------------------------------
----------------------------------------------------------GC
AC-GCCCGC-----CAAA-GGAC---CCCAAAACTC-TG---------------------
-AATGTTAGTGTCGTCT--------GAGT---AC-------TA-TA---T-AA---TAGT
TAAAACTTTCAACAACGGATCTCTTGGTTCTGGCATCGATGAAGAACGCAGCGAAATGCG
ATAAGTAATGTGAATTGCAGAATTCAGTGAATCATCGAATCTTTGAACGCACATTGCGCC
CCTTGGTATTCCGGGGGGCATGCCTGTTCGAGCGTCATT-T----CAACC---CTCAAG-
-C---AC----TGC-------------TTGGTATTTGGG-C-CT-C--------------
---------GCCGGC--------GACGGCGGGCCCTAAAGACAGTG-GCGG-CGCCGC--
-TGGGCCCTGAG---------CGTAGT--AA------------ATCTCTCGCTACAGGGT
CC----CC--GCGCGC-TCTC-GCCA--TC-AA----CCC-CC--AAT--------TT--
---T---TCT-A--TGG
>Heyderia_abietis_AY789297
CAGAGTTC-ATGCCCT-AA------C---------------------GGGTAGA------
---------------------CC-TC--CCACCCT-TGTGTT--CTTAT----AC-T---
-ATGTT--GCTTT-GGCG--AC-CCGC---------------------------------
----CGCAAGG-CTCCTGGCTCT------------GGCT----------------GG-GG
TGCGGTCGC-----CAGA-GGAC---CCCTAAATTC-TG---------------------
-AATGTTAACGTCGTCT--------GAGT---AC-------TA-TA---T-AA---TAGT
TAAAACTTTCAACAACGGATCTCTTGGTTCTGGCATCGATGAAGAACGCAGCGAAATGCG
ATAAGTAATGTGAATTGCAGAATTCAGTGAATCATCGAATCTTTGAACGCACATTGCGCC
CCTTGGTATTCCGGGGGGCATGCCTGTTCGAGCGTCATT-T----CAACC---CTCAAG-
-C---TC----TGC-------------TTGGTA-TTGGG-C-CC-T--------------
---------ACCGGC--------AACGGCAGGCCTTAAAATCAGTG-GCGG-TGCCCT--
-AAGGCCCTGAA---------CGTAGT--AC------------TTTTCTCGTTACAGGCC
CC----TT--CGGGTG-ACTT-GCCA--GC-AA----CCC-C---AA---------TT--
---T---TCT-A--TGG
>Hemiphacidium_longisporum_AY645899
CAGAGTTC-ATGCCTA-TAG----TA---------------------TGGTAGA------
---------------------CC-TC--CCACCCT-TGTGTA--TATAT----AC-T---
-TTGTT--GCTTT-GGCG--GC-GTG----------------------------------
------------------------------------------------------------
---AGCCGC-----CGGA-AGAA---CCCCAAACTC-TG---------------------
-AATGTTAGTGTCGTCT--------GAGT---AC-------TA-TA---T-AA---TAGT
TAAAACTTTCAACAACGGATCTCTTGGCTCTGGCATCGATGAAGAACGCAGCGAAATGCG
ATAAGTAATGTGAATTGCAGAATTCAGTGAATCATCGAATCTTTGAACGCACATTGCGCC
CCTTGGTATTCCAGGGGGCATGCCTGTTCGAGCGTCATT-T----CAACC---CTCAAG-
-C---TC----TGC-------------TTGGTA-TTGGG-C-CT-C--------------
---------GCCGGC--------AACGGCGGGCCTTAAAGTTAGTG-GCGG-TGCCCTG-
-AAGGCCCTGAA---------CGTAGT--AC------------ATCTCTCGTTACGGGTG
CC----CA--CGGGTG-GCTT-GCCA--AC-AA----CCC-CT--AAT--------TT--
---T---TCT-A--TGG
>Amphobotrys_ricini_RWB1474_JX961613
CAGAGT-G-A-GGCGA-AA----------------------------GCCTAAA------
---------------------C--TC--CCACCCTTTTTGTA------------C-----
-CTGTT--GCTTT-GGC---AG-ATGC---------------------------------
------------------------------------------------------------
-AAGTCTGC-----CAG--G------CTTTAAACTC------------------------
-TTGTGTTTTATTGTCT--------GAGTGTGGC-------TT-T------GA---ATAT
TAAAACTTTCAACAATGGATCTCTTGGCTCTGGCATCGATGAAGAACGCAGCGAAAAGCG
ATATGTAATGTGAATTGCAGAATTTAGTGAATCATCGAATCTTTGAACGCACATTGCGCC
CTGTAGCATTCTACAGGGCATGCCTGTTCGAGTGTCATT-T----CA-CC---CTCAAG-
-C---AT----AGC-------------TTGGTC-TTGAA-TCTA----------------
---------GTC-GT---------ACGACTGATTTTAAAAATAGTA-GTGG-CTTCG---
-TAGGTGCTAAA---------CGTAGT--AA--------------CTTTCGTTCCAGCGC
CT----CA--T---CT----TAGCTG-----------CG---A--AA-------------
--------------TGG
>Amphobotrys_ricini_KR527112
CGCACT-G-A-GACGC-A-----------------------------GCCTA-A------
---------------------C--TCC-CCACCCTTTTT-TA------------C-----
-CTGTT--GCTTT-GGC---AG-ATGC---------------------------------
------------------------------------------------------------
-AAGTCTGC-----CAG--G------CTT-AAACTC------------------------
--TGTGTTTTGTTGTCT--------GAGTGTGGC-------TT-TT---G-GA---ATGT
TAAAACTTTCAACAATGGATCTCTTGGCTCTGGCATCGATGAAGAACGCAGCGAAAAGCG
ATATGTAATGTGAATTGCAGAATTTAGTGAATCATCGAATCTTTGAACGCACATTGCGCC
CTGTAGCATTCTACAGGGCATGCCTGTTCGAGTGTCATT-T----CA-CC---CTCAAG-
-C---AT----AGC-------------TTGGTC-TTGAA-TCTA----------------
---------GTC-GT---------ACGACTGATTTTAAAAATAGTA-GTGG-CTTCG---
-TAGGTGCTAAA---------CGTAGT--AA--------------CTTTCGTTCCAGCGC
CT----CA--T---CT----TAGCTG-----------CG---A--AA-------------
--------------TGG
>Botrytis_squamosa_AJ716299
CAGAGTTC-ATGCCCG-AA------A---------------------GGGTAGA------
---------------------CC-TC--CCACCCT-TGTATA--TTATT----AC-T---
-TTGTT--GCTTT-GGCG--AG-CTGCC----TTC-------------------------
----------------GGGCCTT------------------------------------G
TATGCTCGC-----CAGA-GAAA---ACCAAAACTC-TT---------------------
-TTTATTAATGTCGTCT--------GAGT---AC-------TA-TA---T-AA---TAGT
TAAAACTTTCAACAACGGATCTCTTGGTTCTGGCATCGATGAAGAACGCAGCGAAATGCG
ATAAGTAATGTGAATTGCAGAATTCAGTGAATCATCGAATCTTTGAACGCACATTGCGCC
CCTTGGTATTCCGGGGGGCATGCCTGTTCGAGCGTCATT-T----CAACC---CTCAAG-
-C---TT----AGC-------------TTGGTA-TTGAG-TCTA-T--------------
---------GTCAGT--------AATGGCAGGCTCTAAAATCAGTG-GCGG-CGCCGC--
-TGGGTCCTGAA---------CGTAGT--AA-----------TATCTCTCGTTACAGGTT
CT----CGG-TGTGCT-TC-T-GCCA--A--AA----CCC--A--AAT--------TT--
---T---TCT-A--TGG
>Ciboria_aestivalis_KF545326
CAGAGTTC-ATGCCCG-AA------A---------------------GGGTAGA------
---------------------CC-TC--CCACCCT-TGTGTA--TTATT----AC-T---
-TTGTT--GCTTT-GGCG--AG-CTGCC----TTC-------------------------
----------------GGGCCTT------------------------------------G
TATGCTCGC-----CAGA-GAAA---ACCAAAACTC-TT---------------------
-TTTATTAATGTCGTCT--------GAGT---AC-------TA-TA---T-AA---TAGT
TAAAACTTTCAACAACGGATCTCTTGGTTCTGGCATCGATGAAGAACGCAGCGAAATGCG
ATAAGTAATGTGAATTGCAGAATTCAGTGAATCATCGAATCTTTGAACGCACATTGCGCC
CCTTGGTATTCCGGGGGGCATGCCTGTTCGAGCGTCATT-T----CAACC---CTCAAG-
-C---TT----AGC-------------TTGGTA-TTGAG-TCTA-T--------------
---------GTCAGT--------AATGGCAGGCTCTAAAATCAGTG-GCGG-CGCCGC--
-TGGGTCCTGAA---------CGTAGT--AA-----------TATCTCTCGTTACAGGTT
CT----CGG-TGTGCT-TC-T-GCCA--A--AA----CCC--A--AAT--------TT--
---T---TCT-A--TGG
>Botrytis_ficariarum_AJ716296
CAGAGTTC-ATGCCCG-AA------A---------------------GGGTAGA------
---------------------CC-TC--CCACCCT-TGTGTA--TTATT----AC-T---
-TTGTT--GCTTT-GGCG--AG-CTGCC----TTC-------------------------
----------------GGGCCTT------------------------------------G
TATGCTCGC-----CAGA-GAAA---ACCAAAACTC-TT---------------------
-TTTATTAATGTCGTCT--------GAGT---AC-------TA-TA---T-AA---TAGT
TAAAACTTTCAACAACGGATCTCTTGGTTCTGGCATCGATGAAGAACGCAGCGAAATGCG
ATAAGTAATGTGAATTGCAGAATTCAGTGAATCATCGAATCTTTGAACGCACATTGCGCC
CCTTGGTATTCCGGGGGGCATGCCTGTTCGAGCGTCATT-T----CAACC---CTCAAG-
-C---TT----AGC-------------TTGGTA-TTGAG-TCTA-T--------------
---------GTCAGT--------AATGGCAGGCTCTAAAATCAGTG-GCGG-CGCCGC--
-TGGGTCCTGAA---------CGTAGT--AA-----------TATCTCTCGTTACAGGTT
CT----CGG-TGTGCT-TC-T-GCCA--A--AA----CCC--A--AAT--------TT--
---T---TCT-A--TGG
>Botrytis_elliptica_AJ716300
CAGAGTTC-ATGCCCG-AA------A---------------------GGGTAGA------
---------------------CC-TC--CCACCCT-TGTGTA--TTATT----AC-T---
-TTGTT--GCTTT-GGCG--AG-CTGCC----TTC-------------------------
----------------GGGCCTT------------------------------------G
TATGCTCGC-----CAGA-GAAA---ACCAAAACTC-TT---------------------
-TTTATTAATGTCGTCT--------GAGT---AC-------TA-TA---T-AA---TAGT
TAAAACTTTCAACAACGGATCTCTTGGTTCTGGCATCGATGAAGAACGCAGCGAAATGCG
ATAAGTAATGTGAATTGCAGAATTCAGTGAATCATCGAATCTTTGAACGCACATTGCGCC
CCTTGGTATTCCGGGGGGCATGCCTGTTCGAGCGTCATT-T----CAACC---CTCAAG-
-C---TT----AGC-------------TTGGTA-TTGAG-TCTA-T--------------
---------GTCAGT--------AATGGCAGGCTCTAAAATCAGTG-GCGG-CGCCGC--
-TGGGTCCTGAA---------CGTAGT--AA-----------TATCTCTCGTTACAGGTT
CT----CGG-TGTGCT-TC-T-GCCA--A--AA----CCC--A--AAT--------TT--
---T---TCT-A--TGG
>Botrytis_prunorum_KP234041
CAGAGTTC-ATGCCCG-AA------A---------------------GGGTAGA------
---------------------CC-TC--CCACCCT-TGTGTA--TTATT----AC-T---
-TTGTT--GCTTT-GGCG--AG-CTGCC----TTC-------------------------
----------------GGGCCTT------------------------------------G
TATGCTCGC-----CAGA-GAAA---ACCAAAACTC-TT---------------------
-TTTATTAATGTCGTCT--------GAGT---AC-------TA-TA---T-AA---TAGT
TAAAACTTTCAACAACGGATCTCTTGGTTCTGGCATCGATGAAGAACGCAGCGAAATGCG
ATAAGTAATGTGAATTGCAGAATTCAGTGAATCATCGAATCTTTGAACGCACATTGCGCC
CCTTGGTATTCCGGGGGGCATGCCTGTTCGAGCGTCATT-T----CAACC---CTCAAG-
-C---TT----AGC-------------TTGGTA-TTGAG-TCTA-T--------------
---------GTCAGT--------AATGGCAGGCTCTAAAATCAGTG-GCGG-CGCCGC--
-TGGGTCCTGAA---------CGTAGT--AA-----------TATCTCTCGTTACAGGTT
CT----CGG-TGTGCT-TC-T-GCCA--A--AA----CCC--A--AAT--------TT--
---T---TCT-A--TGG
>Botrytis_caroliniana_NR_111839
CAGAGTTC-ATGCCCG-AA------A---------------------GGGTAGA------
---------------------CC-TC--CCACCCT-TGTGTA--TTATT----AC-T---
-TTGTT--GCTTT-GGCG--AG-CTGCC----TTC-------------------------
----------------GGGCCTT------------------------------------G
TATGCTCGC-----CAGA-GAAA---ACCAAAACTC-TT---------------------
-TTTATTAATGTCGTCT--------GAGT---AC-------TA-TA---T-AA---TAGT
TAAAACTTTCAACAACGGATCTCTTGGTTCTGGCATCGATGAAGAACGCAGCGAAATGCG
ATAAGTAATGTGAATTGCAGAATTCAGTGAATCATCGAATCTTTGAACGCACATTGCGCC
CCTTGGTATTCCGGGGGGCATGCCTGTTCGAGCGTCATT-T----CAACC---CTCAAG-
-C---TT----AGC-------------TTGGTA-TTGAG-TCTA-T--------------
---------GTCAGT--------AATGGCAGGCTCTAAAATCAGTG-GCGG-CGCCGC--
-TGGGTCCTGAA---------CGTAGT--AA-----------TATCTCTCGTTACAGGTT
CT----CGG-TGTGCT-TC-T-GCCA--A--AA----CCC--A--AAT--------TT--
---T---TCT-A--TGG
>Botrytis_fabiopsis_EU519204
CAGAGTTC-ATGCCCG-AA------A---------------------GGGTAGA------
---------------------CC-TC--CCACCCT-TGTGTA--TTATT----AC-T---
-TTGTT--GCTTT-GGCG--AG-CTGCC----TTC-------------------------
----------------GGGCCTT------------------------------------G
TATGCTCGC-----CAGA-GAAA---ACCAAAACTC-TT---------------------
-TTTATTAATGTCGTCT--------GAGT---AC-------TA-TA---T-AA---TAGT
TAAAACTTTCAACAACGGATCTCTTGGTTCTGGCATCGATGAAGAACGCAGCGAAATGCG
ATAAGTAATGTGAATTGCAGAATTCAGTGAATCATCGAATCTTTGAACGCACATTGCGCC
CCTTGGTATTCCGGGGGGCATGCCTGTTCGAGCGTCATT-T----CAACC---CTCAAG-
-C---TT----AGC-------------TTGGTA-TTGAG-TCTA-T--------------
---------GTCAGT--------AATGGCAGGCTCTAAAATCAGTG-GCGG-CGCCGC--
-TGGGTCCTGAA---------CGTAGT--AA-----------TATCTCTCGTTACAGGTT
CT----CGG-TGTGCT-TC-T-GCCA--A--AA----CCC--A--AAT--------TT--
---T---TCT-A--TGG
>Botrytis_byssoidea_FJ169671
CAGAGTTC-ATGCCCG-AA------A---------------------GGGTAGA------
---------------------CC-TC--CCACCCT-TGTGTA--TTATT----AC-T---
-TTGTT--GCTTT-GGCG--AG-CTGCC----TTC-------------------------
----------------GGGCCTT------------------------------------G
TATGCTCGC-----CAGA-GAAA---ACCAAAACTC-TT---------------------
-TTTATTAATGTCGTCT--------GAGT---AC-------TA-TA---T-AA---TAGT
TAAAACTTTCAACAACGGATCTCTTGGTTCTGGCATCGATGAAGAACGCAGCGAAATGCG
ATAAGTAATGTGAATTGCAGAATTCAGTGAATCATCGAATCTTTGAACGCACATTGCGCC
CCTTGGTATTCCGGGGGGCATGCCTGTTCGAGCGTCATT-T----CAACC---CTCAAG-
-C---TT----AGC-------------TTGGTA-TTGAG-TCTA-T--------------
---------GTCAGT--------AATGGCAGGCTCTAAAATCAGTG-GCGG-CGCCGC--
-TGGGTCCTGAA---------CGTAGT--AA-----------TATCTCTCGTTACAGGTT
CT----CGG-TGTGCT-TC-T-GCCA--A--AA----CCC--A--AAT--------TT--
---T---TCT-A--TGG
>Botrytis_tulipae_AJ716301
CAGAGTTC-ATGCCCG-AA------A---------------------GGGTAGA------
---------------------CC-TC--CCACCCT-TGTGTA--TTATT----AC-T---
-TTGTT--GCTTT-GGCG--AG-CTGCC----TTC-------------------------
----------------GGGCCTT------------------------------------G
TATGCTCGC-----CAGA-GAAA---ACCAAAACTC-TT---------------------
-TTTATTAATGTCGTCT--------GAGT---AC-------TA-TA---T-AA---TAGT
TAAAACTTTCAACAACGGATCTCTTGGTTCTGGCATCGATGAAGAACGCAGCGAAATGCG
ATAAGTAATGTGAATTGCAGAATTCAGTGAATCATCGAATCTTTGAACGCACATTGCGCC
CCTTGGTATTCCGGGGGGCATGCCTGTTCGAGCGTCATT-T----CAACC---CTCAAG-
-C---TT----AGC-------------TTGGTA-TTGAG-TCTA-T--------------
---------GTCAGT--------AATGGCAGGCTCTAAAATCAGTG-GCGG-CGCCGC--
-TGGGTCCTGAA---------CGTAGT--AA-----------TATCTCTCGTTACAGGTT
CT----CGG-TGTGCT-TC-T-GCCA--A--AA----CCC--A--AAT--------TT--
---T---TCT-A--TGG
>Botrytis_sinoallii_FJ169664
CAGAGTTC-ATGCCCG-AA------A---------------------GGGTAGA------
---------------------CC-TC--CCACCCT-TGTGTA--TTATT----AC-T---
-TTGTT--GCTTT-GGCG--AG-CTGCC----TTC-------------------------
----------------GGGCCTT------------------------------------G
TATGCTCGC-----CAGA-GAAA---ACCAAAACTC-TT---------------------
-TTTATTAATGTCGTCT--------GAGT---AC-------TA-TA---T-AA---TAGT
TAAAACTTTCAACAACGGATCTCTTGGTTCTGGCATCGATGAAGAACGCAGCGAAATGCG
ATAAGTAATGTGAATTGCAGAATTCAGTGAATCATCGAATCTTTGAACGCACATTGCGCC
CCTTGGTATTCCGGGGGGCATGCCTGTTCGAGCGTCATT-T----CAACC---CTCAAG-
-C---TT----AGC-------------TTGGTA-TTGAG-TCTG-T--------------
---------GTCAGT--------AATGGCAGGCTCTAAAATCAGTG-GCGG-CGCCGC--
-TGGGTCCTGAA---------CGTAGT--AA-----------TATCTCTCGTTACAGGTT
CT----CGG-TGTGCT-TC-T-GCCA--A--AA----CCC--A--AAT--------TT--
---T---TCT-A--TGG
>Botrytis_paeoniae_AJ716298
CAGAGTTC-ATGCCCG-AA------A---------------------GGGTAGA------
---------------------CC-TC--CCACCCT-TGTGTA--TTATT----AC-T---
-TTGTT--GCTTT-GGCG--AG-CTGCC----CTC-------------------------
----------------GGGCCTT------------------------------------G
TATGCTCGC-----CAGA-GAAA---ACCAAAACTC-TT---------------------
-TTTATTAATGTCGTCT--------GAGT---AC-------TA-TA---T-AA---TAGT
TAAAACTTTCAACAACGGATCTCTTGGTTCTGGCATCGATGAAGAACGCAGCGAAATGCG
ATAAGTAATGTGAATTGCAGAATTCAGTGAATCATCGAATCTTTGAACGCACATTGCGCC
CCTTGGTATTCCGGGGGGCATGCCTGTTCGAGCGTCATT-T----CAACC---CTCAAG-
-C---TT----AGC-------------TTGGTA-TTGAG-TCTA-T--------------
---------GTCAGT--------AATGGCAGGCTCTAAAATCAGTG-GCGG-CGCCGC--
-TGGGTCCTGAA---------CGTAGT--AA-----------TATCTCTCGTTACAGGTT
CT----CGG-TGTGCT-TC-T-GCCA--A--AA----CCC--A--AAT--------TT--
---T---TCT-A--TGG
>Botrytis_aclada_AJ716295
CAGAGTTC-ATGCCCG-AA------A---------------------GGGTAGA------
---------------------CC-TC--CCACCCT-TGTGTA--TTATT----AC-T---
-TTGTT--GCTTT-GGCG--AG-CTGCC----TTC-------------------------
----------------GGGCCTT------------------------------------G
CATGCTCGC-----CAGA-GAAA---ACCAAAACTC-TT---------------------
-TTTATTAATGTCGTCT--------GAGT---AC-------TA-TA---T-AA---TAGT
TAAAACTTTCAACAACGGATCTCTTGGTTCTGGCATCGATGAAGAACGCAGCGAAATGCG
ATAAGTAATGTGAATTGCAGAATTCAGTGAATCATCGAATCTTTGAACGCACATTGCGCC
CCTTGGTATTCCGGGGGGCATGCCTGTTCGAGCGTCATT-T----CAACC---CTCAAG-
-C---TT----AGC-------------TTGGTA-TTGAG-TCTA-T--------------
---------GTCAGT--------AATGGCAGGCTCTAAAATCAGTG-GCGG-CGCCGC--
-TGGGTCCTGAA---------CGTAGT--AA-----------TATCTCTCGTTACAGGTT
CT----CGG-TGTGCT-TC-T-GCCA--A--AA----CCC--A--AAT--------TT--
---T---TCT-A--TGG
>Botrytis_convoluta_AJ716304
NAGAGTTC-ATGCCCG-AA------A---------------------GGGTAGA------
---------------------CC-TC--CCACCCT-TGTGTA--TTATT----AC-T---
-TTGTT--GCTTT-GGCG--AG-CTGCC----TTC-------------------------
----------------GGGTCTT------------------------------------G
TATGCTCGC-----CAGA-GAAA---ACCAAAACTC-TT---------------------
-TTTATTAATGTCGTCT--------GAGT---AC-------TA-TA---T-AA---TAGT
TAAAACTTTCAACAACGGATCTCTTGGTTCTGGCATCGATGAAGAACGCAGCGAAATGCG
ATAAGTAATGTGAATTGCAGAATTCAGTGAATCATCGAATCTTTGAACGCACATTGCGCC
CCTTGGTATTCCGGGGGGCATGCCTGTTCGAGCGTCATT-T----CAACC---CTCAAG-
-C---TT----AGC-------------TTGGTA-TTGAG-TCTA-T--------------
---------GTCAGT--------AATGGCAGGCTCTAAAATCAGTG-GCGG-CGCCGC--
-TGGGTCCTGAA---------CGTAGT--AA-----------TATCTCTCGTTACAGGTT
CT----CGG-TGTGCT-TC-T-GCCA--A--AA----CCC--A--AAT--------TT--
---T---TCT-A--TGG
>Botrytis_hyacinthi_AJ716297
CAGAGTTC-ATGCCCG-AA------A---------------------GGGTAGA------
---------------------CC-TC--CCACCCT-TGTGTA--TTATT----AC-T---
-TTGTT--GCTTT-GGCG--AG-CTGCC----TTC-------------------------
----------------GGGCCTT------------------------------------G
TATGCTCGC-----CAGA-GAAA---ACCAAAACTC-TT---------------------
-TTTATTAATGTCGTCT--------GAGT---AC-------TA-TA---T-AA---TAGT
TAAAACTTTCAACAACGGATCTCTTGGTTCTGGCATCGATGAAGAACGCAGCGAAATGCG
ATAAGTAATGTGAATTGCAGAATTCAGTGAATCATCGAATCTTTGAACGCACATTGCGCC
CCTTGGTATTCCGGGGGGCATGCCTGTTCGAGCGTCATT-T----CAACC---CTCAAG-
-C---TT----AGC-------------TTGGTA-TTGAG-TCTA-T--------------
---------GTCAGC--------AATGGCAGGCTCTAAAATCAGTG-GCGG-CGCCGC--
-TGGGTCCTGAA---------CGTAGT--AA-----------TATCTCTCGTTACAGGTT
CT----CGG-TGTGCT-TC-T-GCCA--A--AA----CCC--A--AAT--------TT--
---T---TCT-A--TGG
>Botrytis_fabae_AJ716303
CAGAGTTC-ATGCCCG-AA------A---------------------GGGTAGA------
---------------------CC-TC--CCACCCT-TGTGTA--TTATT----AC-T---
-TTGTT--GCTTT-GGCG--AG-CTGCC----TTC-------------------------
----------------GGGCCTT------------------------------------G
TATGCTCGC-----CAGA-GAAT---ACCAAAACTC-TT---------------------
-TTTATTAATGTCGTCT--------GAGT---AC-------TA-TA---T-AA---TAGT
TAAAACTTTCAACAACGGATCTCTTGGTTCTGGCATCGATGAAGAACGCAGCGAAATGCG
ATAAGTAATGTGAATTGCAGAATTCAGTGAATCATCGAATCTTTGAACGCACATTGCGCC
CCTTGGTATTCCGGGGGGCATGCCTGTTCGAGCGTCATT-T----CAACC---CTCAAG-
-C---TT----AGC-------------TTGGTA-TTGAG-TCTA-T--------------
---------GTCAGT--------AATGGCAGGCTCTAAAATCAGTG-GCGG-CGCCGC--
-TGGGTCCTGAA---------CGTAGT--AA-----------TATCTCTCGTTACAGGTT
CT----CGG-TGTGCT-TC-T-GCCA--A--AA----CCC--A--AAT--------TT--
---T---TCT-A--TGG
>Botrytis_sinoviticola_JN692386
CAGAGTTC-ATGCCCG-AA------A---------------------GGGTAGA------
---------------------CC-TC--CCACCCT-TGTGTA--TTATT----AC-T---
-TTGTT--GCTTT-GGCG--AG-CTGCC----TTC-------------------------
----------------GGGCCTT------------------------------------G
TATGCTCGC-----CAGA-GAAT---ACCAAAACTC-TT---------------------
-TTTATTAATGTCGTCT--------GAGT---AC-------TA-TA---T-AA---TAGT
TAAAACTTTCAACAACGGATCTCTTGGTTCTGGCATCGATGAAGAACGCAGCGAAATGCG
ATAAGTAATGTGAATTGCAGAATTCAGTGAATCATCGAATCTTTGAACGCACATTGCGCC
CCTTGGTATTCCGGGGGGCATGCCTGTTCGAGCGTCATT-T----CAACC---CTCAAG-
-C---TT----AGC-------------TTGGTA-TTGAG-TCTA-T--------------
---------GTCAGT--------AATGGCAGGCTCTAAAATCAGTG-GCGG-CGCCGC--
-TGGGTCCTGAA---------CGTAGT--AA-----------TATCTCTCGTTACAGGTT
CT----CGG-TGTGCT-TC-T-GCCA--A--AA----CCC--A--AAT--------TT--
---T---TCT-A--TGG
>Botrytis_cinerea_AJ716294
CAGAGTTC-ATGCCCG-AA------A---------------------GGGTAGA------
---------------------CC-TC--CCACCCT-TGTGTA--TTATT----AC-T---
-TTGTT--GCTTT-GGCG--AG-CTGCC----TTC-------------------------
----------------GGGCCTT------------------------------------G
TATGCTCGC-----CAGA-GAAT---ACCAAAACTC-TT---------------------
-TTTATTAATGTCGTCT--------GAGT---AC-------TA-TA---T-AA---TAGT
TAAAACTTTCAACAACGGATCTCTTGGTTCTGGCATCGATGAAGAACGCAGCGAAATGCG
ATAAGTAATGTGAATTGCAGAATTCAGTGAATCATCGAATCTTTGAACGCACATTGCGCC
CCTTGGTATTCCGGGGGGCATGCCTGTTCGAGCGTCATT-T----CAACC---CTCAAG-
-C---TT----AGC-------------TTGGTA-TTGAG-TCTA-T--------------
---------GTCAGT--------AATGGCAGGCTCTAAAATCAGTG-GCGG-CGCCGC--
-TGGGTCCTGAA---------CGTAGT--AA-----------TATCTCTCGTTACAGGTT
CT----CGG-TGTGCT-TC-T-GCCA--A--AA----CCC--A--AAT--------TT--
---T---TCT-A--TGG
>Botrytis_pelargonii_AJ716290
CAGAGTTC-ATGCCCG-AA------A---------------------GGGTAGA------
---------------------CC-TC--CCACCCT-TGTGTA--TTATT----AC-T---
-TTGTT--GCTTT-GGCG--AG-CTGCC----TTC-------------------------
----------------GGGCCTT------------------------------------G
TATGCTCGC-----CAGA-GAAT---ACCAAAACTC-TT---------------------
-TTTATTAATGTCGTCT--------GAGT---AC-------TA-TA---T-AA---TAGT
TAAAACTTTCAACAACGGATCTCTTGGTTCTGGCATCGATGAAGAACGCAGCGAAATGCG
ATAAGTAATGTGAATTGCAGAATTCAGTGAATCATCGAATCTTTGAACGCACATTGCGCC
CCTTGGTATTCCGGGGGGCATGCCTGTTCGAGCGTCATT-T----CAACC---CTCAAG-
-C---TT----AGC-------------TTGGTA-TTGAG-TCTA-T--------------
---------GTCAGT--------AATGGCAGGCTCTAAAATCAGTG-GCGG-CGCCGC--
-TGGGTCCTGAA---------CGTAGT--AA-----------TATCTCTCGTTACAGGTT
CT----CGG-TGTGCT-TC-T-GCCA--A--AA----CCC--A--AAT--------TT--
---T---TCT-A--TGG
>Botrytis_pseudocinerea_JN692379
CAGAGTTC-ATGCCCG-AA------A---------------------GGGTAGA------
---------------------CC-TC--CCACCCT-TGTGTA--TTATT----AC-T---
-TTGTT--GCTTT-GGCG--AG-CTGCC----TTC-------------------------
----------------GGGCCTT------------------------------------G
TATGCTCGC-----CAGA-GAAT---ACCAAAACTC-TT---------------------
-TTTATTAATGTCGTCT--------GAGT---AC-------TA-TA---T-AA---TAGT
TAAAACTTTCAACAACGGATCTCTTGGTTCTGGCATCGATGAAGAACGCAGCGAAATGCG
ATAAGTAATGTGAATTGCAGAATTCAGTGAATCATCGAATCTTTGAACGCACATTGCGCC
CCTTGGTATTCCGGGGGGCATGCCTGTTCGAGCGTCATT-T----CAACC---CTCAAG-
-C---TT----AGC-------------TTGGTA-TTGAG-TCTA-T--------------
---------GTCAGT--------AATGGCAGGCTCTAAAATCAGTG-GCGG-CGCCGC--
-TGGGTCCTGAA---------CGTAGT--AA-----------TATCTCTCGTTACAGGTT
CT----CGG-TGTGCT-TC-T-GCCA--A--AA----CCC--A--AAT--------TT--
---T---TCT-A--TGG
>Botryotinia_narcissicola_KJ941071
CAGAGTTC-ATGCCCG-AA------A---------------------GGGTAGA------
---------------------CC-TC--CCACCCT-TGTGTA--TTATT----AC-T---
-TTGTT--GCTTT-GGCG--AG-CTGCC----TTT-------------------------
----------------GGGCCTT------------------------------------G
TATGCTCGC-----CAGA-GAAT---ACCAAAACTC-TT---------------------
-TTTATTAATGTCGTCT--------GAGT---AC-------TA-TA---T-AA---TAGT
TAAAACTTTCAACAACGGATCTCTTGGTTCTGGCATCGATGAAGAACGCAGCGAAATGCG
ATAAGTAATGTGAATTGCAGAATTCAGTGAATCATCGAATCTTTGAACGCACATTGCGCC
CCTTGGTATTCCGGGGGGCATGCCTGTTCGAGCGTCATT-T----CAACC---CTCAAG-
-C---TT----AGC-------------TTGGTA-TTGAG-TCTA-T--------------
---------GTCAGT--------AATGGCAGGCTCTAAAATCAGTG-GCGG-CGCCGC--
-TGGGTCCTGAA---------CGTAGT--AA-----------TATCTCTCGTTACAGGTT
CT----CGG-TGTGCT-TC-T-GCCA--A--AA----CCC--A--AAT--------TT--
---T---TCT-A--TGG
>Botrytis_porri_AJ716292
CAGAGTTC-ATGCCCG-AA------A---------------------GGGTAGA------
---------------------CC-TC--CCACCCT-TGTGTA--TTATT----AC-T---
-TTGTT--GCTTT-GGCG--AG-CTGCC----TTC-------------------------
----------------GGGCCTT------------------------------------G
CGTGCTCGC-----CAGA-GAAA---ACCAAAACTC-TT---------------------
-TTTATTAATGTCGTCT--------GAGT---AC-------TA-TA---T-AA---TAGT
TAAAACTTTCAACAACGGATCTCTTGGTTCTGGCATCGATGAAGAACGCAGCGAAATGCG
ATAAGTAATGTGAATTGCAGAATTCAGTGAATCATCGAATCTTTGAACGCACATTGCGCC
CCTTGGTATTCCGGGGGGCATGCCTGTTCGAGCGTCATT-T----CAACC---CTCAAG-
-C---TC----AGC-------------TTGGTA-TTGAG-TCTA-T--------------
---------GTCAGC--------AATGGCAGGCTCTAAAATCAGTG-GCGG-CGCCGC--
-TGGGTCCTGAA---------CGTAGT--AA-----------TATCTCTCGTTACAGGTT
CT----CGG-TGTGCT-TC-T-GCCA--A--AA----CCC--A--AAT--------TT--
---T---TCT-A--TGG
>Botrytis_calthae_AJ716302
CAGAGTTC-ATGCCCG-AA------A---------------------GGGTAGA------
---------------------CC-TC--CCACCCT-TGTGTA--TTATT----AC-T---
-TTGTT--GCTTT-GGCG--AG-CTGCC----TTC-------------------------
----------------GGGCCTT------------------------------------G
CGTGCTCGC-----CAGA-GGAT---ACCAAAACTC-TT---------------------
-TTTATTAATGTCGTCT--------GAGT---AC-------TA-TA---T-AA---TAGT
TAAAACTTTCAACAACGGATCTCTTGGTTCTGGCATCGATGAAGAACGCAGCGAAATGCG
ATAAGTAATGTGAATTGCAGAATTCAGTGAATCATCGAATCTTTGAACGCACATTGCGCC
CCTTGGTATTCCGGGGGGCATGCCTGTTCGAGCGTCATT-T----CAACC---CTCAAG-
-C---TC----AGC-------------TTGGTA-TTGAG-TCCA-T--------------
---------GTCAGC--------AATGGCAGGCTCTAAAATCAGTG-GCGG-CGCCGC--
-TGGGTCCTGAA---------CGTAGT--AA-----------TATCTCTCGTTACAGGTT
CT----CGG-TGTGCT-TC-T-GCCA--A--AA----CCC--A--AAT--------TT--
---T---TCT-A--TGG
>Ciborinia_camelliae_AB516659
CAGAGTTC-ATGCCCG-AA------A---------------------GGGTAGA------
---------------------CC-TC--CCACCCT-TGTGTA--TTATT----AC-T---
-TTGTT--GCTTT-GGCG--AG-CTGCC----CTC-------------------------
----------------GGGCCTT------------------------------------G
TATGCTCGC-----CAGA-GAAT---ATCAAAACTC-TT---------------------
-TTTATTAATGTCGTCT--------GAGT---AC-------TA-TA---T-AA---TAGT
TAAAACTTTCAACAACGGATCTCTTGGTTCTGGCATCGATGAAGAACGCAGCGAAATGCG
ATAAGTAATGTGAATTGCAGAATTCAGTGAATCATCGAATCTTTGAACGCACATTGCGCC
CCTTGGTATTCCGGGGGGCATGCCTGTTCGAGCGTCATT-T----CAACC---CTCAAG-
-C---TC----AGC-------------TTGGTA-TTGAG-TCTA-T--------------
---------GTCAGT--------AATGGCAGGCTCTAAAAACAGTG-GCGG-CGCCGC--
-TGGGTCCTGAA---------CGTAGT--AA-----------TATCTCTCGTTACAGGTT
CT----CGG-TGTGCT-TC-T-GCCA--A--AA----CCC--A--AAT--------TT--
---T---TCT-A--TGG
>Botrytis_sphaerosperma_AJ716293
CAGAGTTC-ATGCCCG-AG------A---------------------GGGTAGA------
---------------------CC-TC--CCACCCT-TGTGTA--TTATT----AC-T---
-TTGTT--GCTTT-GGCG--AG-CTGCC----TTC-------------------------
----------------GGGCCTT------------------------------------G
TATGCTCGC-----CAGA-GAAG---ACCAAAACTC-TT---------------------
-TGTATTAATGTCGTCT--------GAGT---AC-------TA-TA---T-AA---TAGT
TAAAACTTTCAACAACGGATCTCTTGGTTCTGGCATCGATGAAGAACGCAGCGAAATGCG
ATAAGTAATGTGAATTGCAGAATTCAGTGAATCATCGAATCTTTGAACGCACATTGCGCC
CCTTGGTATTCCGGGGGGCATGCCTGTTCGAGCGTCATT-T----CAACC---CTCAAG-
-C---TT----AGC-------------TTGGTA-TTGAG-CCTA-T--------------
---------GTCAGC--------AATGGCAGGCTCTAAAATCAGTG-GCGG-CGCCGC--
-TGGGTCCTGAA---------CGTAGT--AA-----------TATCTCTCGTTACAGGTT
CT----CGG-TGTGCT-TC-T-GCCA--A--AA----CCC--A--AAT--------TT--
---T---TAT-A--TGG
>Sclerotinia_borealis_AF067644
CAGAGTTC-ATGCCCG-AA------A---------------------GGGTAGA------
---------------------CC-TC--CCACCCT-TGTGTA--TTATT----AC-T---
-TTGTT--GCTTT-GGCG--AG-CTGCC----TTC-------------------------
----------------GGGCCTT------------------------------------G
TGCGCTCGC-----CAGA-GAAT---ATCAAAACTC-TT---------------------
-TTTATTAATGTCGTCT--------GAGT---AC-------TA-TA---T-AA---TAGT
TAAAACTTTCAACAACGGATCTCTTGGTTCTGGCATCGATGAAGAACGCAGCGAAATGCG
ATAAGTAATGTGAATTGCAGAATTCAGTGAATCATCGAATCTTTGAACGCACATTGCGCC
CCTTGGTATTCCGGGGGGCATGCCTGTTCGAGCGTCATT-T----CAACC---CTCAAG-
-C---TC----AGC-------------TTGGTA-TTGAG-TCCA-T--------------
---------GTCCGC--------AATGGCAGGCTCTAAAATCAGTG-GCGG-CGCCGC--
-TGGGTCCTGAA---------CGTAGT--AA-----------TATCTCTCGTTATAGGTT
CT----CAG-CGTGCT-TC-T-GCCA--A--AA----CCC--A--AAT--------TT--
---T---TTT-A--TGG
>Myriosclerotinia_scirpicola_Z99692
CAGAGTTC-ATGCCCG-AA------A---------------------GGGTAGA------
---------------------CC-TC--CCACCCT-TGTGTA--TTATT----AC-T---
-TTGTT--GCTTT-GGCG--AG-CTGCC----TTT-------------------------
----------------GGGCCTT------------------------------------G
TATGCTCGC-----CAGA-GACT---AATCAAACTC-TT---------------------
-TTAATTAATGTCGTCT--------GAGT---AC-------TA-TA---T-AA---TAGT
TAAAACTTTCAACAACGGATCTCTTGGTTCTGGCATCGATGAAGAACGCAGCGAAATGCG
ATAAGTAATGTGAATTGCAGAATTCAGTGAATCATCGAATCTTTGAACGCACATTGCGCC
CCTTGGTATTCCGGGGGGCATGCCTGTTCGAGCGTCATT-T----CAACC---CTCAAG-
-C---TC----AGC-------------TTGGTA-TTGAG-TCCA-T--------------
---------GTCAGT--------AATGGCTGTCTCTAAAATCAGTG-GCGG-CGCCGC--
-TGGGTCCTGAA---------CGTAGT--AA-----------TATCTCTCGTTACAGGTT
CT----CGG-TGTGCT-TC-T-GCCA--A--AA----CCC--A--ATT--------TT--
---T---TTT-A--TGG
>Myriosclerotinia_luzulae_Z99693
CAGAGTTC-ATGCCCG-AA------A---------------------GGGTAGA------
---------------------CC-TC--CCACCCT-TGTGTA--TTATT----AC-T---
-TTGTT--GCTTT-GGCG--AG-CTGCC----TTT-------------------------
----------------GGGCCTT------------------------------------G
TATGCTCGC-----CAGA-GACC---AATCAAACTC-CT---------------------
-TTTATTAATGTCGTCT--------GAGT---AC-------TA-TA---T-AA---TAGT
TAAAACTTTCAACAACGGATCTCTTGGTTCTGGCATCGATGAAGAACGCAGCGAAATGCG
ATAAGTAATGTGAATTGCAGAATTCAGTGAATCATCGAATCTTTGAACGCACATTGCGCC
CCTTGGTATTCCGGGGGGCATGCCTGTTCGAGCGTCATT-T----CAACC---CTCAAG-
-C---TC----AGC-------------TTGGTA-TTGAG-TCTA-T--------------
---------GTCAGT--------AATGGCAGTCTCTAAAATCAGTG-GCGG-CGCCGC--
-TGGGTCCTGAA---------CGTAGT--AA-----------TATCTCTCGTTACAGGTT
CT----CGG-TGTGCT-TC-T-GCCA--A--AA----CCC--A--AAT--------TT--
---T---TCT-A--TGG
>Myriosclerotinia_ciborium_Z99696
CAGAGTTC-ATGCCCG-AA------A---------------------GGGTAGA------
---------------------CC-TC--CCACCCT-TGTGTA--TTATT----AC-T---
-TTGTT--GCTTT-GGCG--AG-CTGCC----TTT-------------------------
----------------GGGCCTT------------------------------------G
TATGCTCGC-----CAGA-GATT---AATCAAACTC-TT---------------------
-TTTATTAATGTCGTCT--------GAGT---AC-------TA-TA---T-AA---TAGT
TAAAACTTTCAACAACGGATCTCTTGGTTCTGGCATCGATGAAGAACGCAGCGAAATGCG
ATAAGTAATGTGAATTGCAGAATTCAGTGAATCATCGAATCTTTGAACGCACATTGCGCC
CCTTGGTATTCCGGGGGGCATGCCTGTTCGAGCGTCATT-T----CAACC---CTCAAG-
-C---TC----AGC-------------TTGGTA-TTGAG-TCTA-T--------------
---------GTCAGT--------AATGGCAGTCTCTAAAATCAGTG-GCGG-CGCCGC--
-TGGGTCCTGAA---------CGTAGT--AA-----------TATCTCTCGTTACAGGTT
CT----CGG-TGTGCT-TC-T-GCCA--A--AA----CCC--A--AAT--------TT--
---T---TCT-A--TGG
>Myriosclerotinia_dennisii_Z99687
CAGAGTTC-ATGCCCG-AA------A---------------------GGGTAGA------
---------------------CC-TC--CCACCCT-TGTGTA--TTATT----AC-T---
-TTGTT--GCTTT-GGCG--AG-CTGCC----TTT-------------------------
----------------GGGCCTT------------------------------------G
TATGCTCGC-----CAGA-GACT---AATCAAACTC-TT---------------------
-TTTATTAATGTCGTCT--------GAGT---AC-------TA-TA---T-AA---TAGT
TAAAACTTTCAACAACGGATCTCTTGGTTCTGGCATCGATGAAGAACGCAGCGAAATGCG
ATAAGTAATGTGAATTGCAGAATTCAGTGAATCATCGAATCTTTGAACGCACATTGCGCC
CCTTGGTATTCCGGGGGGCATGCCTGTTCGAGCGTCATT-T----CAACC---CTCAAG-
-C---TC----AGC-------------TTGGTA-TTGAG-TCTA-T--------------
---------GTCAGT--------AATGGCAGTCTCTAAAATCAGTG-GCGG-CGCAGC--
-TGGGTCCTGAA---------CGTAGT--AA-----------TATCTCTCGTTACAGGTT
CT----CGG-TGTGCT-TC-T-GCCA--A--AA----CCC--A--AAT--------TT--
---T---TCT-A--TGG
>Myriosclerotinia_sulcatula_LIPM
CAGAGTTC-ATGCCCG-AA------A---------------------GGGTAGA------
---------------------CC-TC--CCACCCT-TGTGTA--TTATT----AC-T---
-TTGTT--GCTTT-GGCG--AG-CTGCC----TTT-------------------------
----------------GGGCCTT------------------------------------G
TATGCTCGC-----CAGA-GACT---AATCAAACTC-TT---------------------
-TTTATTAATGTCGTCT--------GAGT---AC-------TA-TA---T-AA---TAGT
TAAAACTTTCAACAACGGATCTCTTGGTTCTGGCATCGATGAAGAACGCAGCGAAATGCG
ATAAGTAATGTGAATTGCAGAATTCAGTGAATCATCGAATCTTTGAACGCACATTGCGCC
CCTTGGTATTCCGGGGGGCATGCCTGTTCGAGCGTCATT-T----CAACC---CTCAAG-
-C---TC----AGC-------------TTGGTA-TTGAG-TCCA-T--------------
---------GTCAGT--------AATGGCTGTCTCTAAAATCAGTG-GCGG-CGCCGC--
-TGGGTCCTGAA---------CGTAGT--AA-----------TATCTCTCGTTACAGGTT
CT----CGG-TGTGCT-TC-T-GCCA--A--A------CC--C--AAT--------TT--
---T---TTT-A--TGG
>Myriosclerotinia_caricis_ampullaceae_Z99694
CAGAGTTC-ATGCCCG-AA------A---------------------GGGTAGA------
---------------------CC-TC--CCACCCT-TGTGTA--TTATT----AC-T---
-TTGTT--GCTTT-GGCG--AG-CTGCC----TCT-------------------------
----------------GGGCCTC------------------------------------G
TACGCTCGC-----CAGA-GACT---AACCAAACTC-TT---------------------
-TTTATTCATGTCGTCT--------GAGT---AC-------TA-TA---T-AA---TAGT
TAAAACTTTCAACAACGGATCTCTTGGTTCTGGCATCGATGAAGAACGCAGCGAAATGCG
ATAAGTAATGTGAATTGCAGAATTCAGTGAATCATCGAATCTTTGAACGCACATTGCGCC
CCTTGGTATTCCGGGGGGCATGCCTGTTCGAGCGTCATT-T----CAACC---CTCAAG-
-C---TC----AGC-------------TTGGTA-TTGAG-TCCA-T--------------
---------GTCAGC--------AATGGCAGTCTCTAAAATCAGTG-GCGG-CGCCGC--
-TGGGCCCTGAA---------CGTAGT--AA-----------TATCTCTCGTTACAGGTT
CT----CGG-TGTGCT-TC-T-GCCA--A--AC----CCT--C--AAT--------TT--
---T---TCT-A--TGG
>Myriosclerotinia_curreyana_Z99686
CAGAGTTC-ATGCCCG-AA------A---------------------GGGTAGA------
---------------------CC-TC--CCACCCT-TGTGTA--TTATT----AC-T---
-TTGTT--GCTTT-GGCG--AG-CTGCC----TTT-------------------------
----------------GGGCCTT------------------------------------G
TATGCTCGC-----CAGA-GACT---AATCAAATTC--T---------------------
-TTTATTAATGTCGTCT--------GAGT---AC-------TA-TA---T-AA---TAGT
TAAAACTTTCAACAACGGATCTCTTGGTTCTGGCATCGATGAAGAACGCAGCGAAATGCG
ATAAGTAATGTGAATTGCAGAATTCAGTGAATCATCGAATCTTTGAACGCACATTGCGCC
CCTTGGTATTCCGGGGGGCATGCCTGTTCGAGCGTCATT-T----CAACC---CTCAAG-
-C---TC----AGC-------------TTGGTA-TTGAG-TCCA-T--------------
---------GTCAGT--------AATGGCAGTCTCTAAAATCAGTG-GCGG-CGCCGC--
-TGGGTCCTGAA---------CGTAGT--AA-----------TATCTTTCGTTACAGGTT
CT----CAG-TGTGCT-TC-T-GC----A--AA----ACC--C--AAT--------TT--
---T---TCT-A--TGG
>Grovesinia_pyramidalis_Z81433
CAGAGTTC-ATGCCCG-AA------A---------------------GGGTAGA------
---------------------CC-TC--CCACCCT-TGTGTA--TTATT----AC-T---
-TTGTT--GCTTT-GGCG--CG-CTGC-----CTTC------------------------
---------------GGGGCCTT------------------------------------G
CATGCTCGC-----CAGA-GGAT---ATCAAAACTC-TT---------------------
-TCTATTAATGTCGTCT--------GAGT---AC-------TA-TA---T-AA---TAGT
TAAAACTTTCAACAACGGATCTCTTGGTTCTGGCATCGATGAAGAACGCAGCGAAATGCG
ATAAGTAATGTGAATTGCAGAATTCAGTGAATCATCGAATCTTTGAACGCACATTGCGCC
CCTTGGTATTCCGGGGGGCATGCCTGTTCGAGCGTCATT-T----CAACC---CTCAAG-
-C---TC----AGC-------------TTGGTA-TTGAG-TCTA-T--------------
---------GTCAGC--------AATGGCAGGCTCTAAAATCAGTG-GCGG-CGCCGC--
-TGGGTCCTGAA---------CGTAGT--AA-----------TATCTCTCGTTACAGGTT
CT----CGG-TGTGCT-TC-T-GCCA--A--AA----CCC--G--AW---------TT--
---T---TCT-A--TGG
>Hinomyces_pruni_KF500400
CAGAGTTC-ATGCCCG-AA------A---------------------GGGTAGA------
---------------------CC-TC--CCACCCT-TGTGTA--TTATT----AC-T---
-TTGTT--GCTTT-GGCG--TG-CTGCC----CTTC------------------------
---------------GGGGCCTT------------------------------------G
CATGCTCGC-----CAGA-GGAT---ATCAAAACTC-TT---------------------
-TTTATTAATGTCGTCT--------GAGT---AC-------TA-TA---T-AA---TAGT
TAAAACTTTCAACAACGGATCTCTTGGTTCTGGCATCGATGAAGAACGCAGCGAAATGCG
ATAAGTAATGTGAATTGCAGAATTCAGTGAATCATCGAATCTTTGAACGCACATTGCGCC
CCTTGGTATTCCGGGGGGCATGCCTGTTCGAGCGTCATT-T----CAACC---CTCAAG-
-C---TC----AGC-------------TTGGTA-TTGAG-TCTA-T--------------
---------GTCAGC--------AATGGCAGGCTCTAAAATCAGTG-GCGG-CGCCGC--
-TGGGTCCTGAA---------CGTAGT--AA-----------TATCTCTCGTTACAGGTT
CT----CGG-TGTGCT-TC-T-GCCA--A--AA----CCC--A--AA---------TT--
---T---TCT-A--TGG
>Sclerotinia_subarctica_GU018183
CAGAGTTC-ATGCCCG-AA------A---------------------GGGTAGA------
---------------------CC-TC--CCACCCT-TGTGTA--TTATT----AC-T---
-TTGTT--GCTTT-GGCG--AG-CTGCT----CTTC------------------------
---------------GGGGCCTT------------------------------------G
TATGCTCGC-----CAGA-GAAT---ATCAAAACTC-TT---------------------
-TTTATTAATGTCGTCT--------GAGT---AC-------TA-TA---T-AA---TAGT
TAAAACTTTCAACAACGGATCTCTTGGTTCTGGCATCGATGAAGAACGCAGCGAAATGCG
ATAAGTAATGTGAATTGCAGAATTCAGTGAATCATCGAATCTTTGAACGCACATTGCGCC
CCTTGGTATTCCGGGGGGCATGCCTGTTCGAGCGTCATT-T----CAACC---CTCAAG-
-C---TC----AGC-------------TTGGTA-TTGAG-TCTA-T--------------
---------GTCAGC--------AATGGCAGGCTCTAAAATCAGTG-GCGG-CGCCGC--
-TGGGTCCTGAA---------CGTAGT--AA-----------TATCTCTCGTTACAGGTT
CT----CGG-TGTGCT-TC-T-GCCA--A--AA----CCC--A--AA---------CT--
---T---TCT-A--TGG
>Sclerotinia_sclerotiorum_Z73800
CAGAGTTC-ATGCCCG-AA------A---------------------GGGTAGA------
---------------------CC-TC--CCACCCT-TGTGTA--TTATT----AC-T---
-TTGTT--GCTTT-GGCG--AG-CTGCT----CTTC------------------------
---------------GGGGCCTT------------------------------------G
TATGCTCGC-----CAGA-GAAT---ATCAAAACTC-TT---------------------
-TTTATTAATGTCGTCT--------GAGT---AC-------TA-TA---T-AA---TAGT
TAAAACTTTCAACAACGGATCTCTTGGTTCTGGCATCGATGAAGAACGCAGCGAAATGCG
ATAAGTAATGTGAATTGCAGAATTCAGTGAATCATCGAATCTTTGAACGCACATTGCGCC
CCTTGGTATTCCGGGGGGCATGCCTGTTCGAGCGTCATT-T----CAACC---CTCAAG-
-C---TC----AGC-------------TTGGTA-TTGAG-TCCA-T--------------
---------GTCAGT--------AATGGCAGGCTCTAAAATCAGTG-GCGG-CGCCGC--
-TGGGTCCTGAA---------CGTAGT--AA-----------TATCTCTCGTTACAGGTT
CT----CGG-TGTGCT-TC-T-GCCA--A--AA----CCC--A--AA---------TT--
---T---TCT-A--TGG
>Sclerotinia_trifoliorum_Z99676
CAGAGTTC-ATGCCCG-AA------A---------------------GGGTAGA------
---------------------CC-TC--CCACCCT-TGTGTA--TTATT----AC-T---
-TTGTT--GCTTT-GGCG--AG-CTGCT----CTTC------------------------
---------------GGGGCCTT------------------------------------G
TATGCGCGC-----CAGA-GAAT---ATCAAAACTC-TT---------------------
-TTTATTAATGTCGTCT--------GAGT---AC-------TA-TA---T-AA---TAGT
TAAAACTTTCAACAACGGATCTCTTGGTTCTGGCATCGATGAAGAACGCAGCGAAATGCG
ATAAGTAATGTGAATTGCAGAATTCAGTGAATCATCGAATCTTTGAACGCACATTGCGCC
CCTTGGTATTCCGGGGGGCATGCCTGTTCGAGCGTCATT-T----CAACC---CTCAAG-
-C---TC----AGC-------------TTGGTA-TTGAG-TCCA-T--------------
---------GTCAGC--------AATGGCAGGCTCTAAAATCAGTG-GCGG-CGCCGC--
-TGGGTCCTGAA---------CGTAGT--AA-----------TATCTCTCGTTACAGGTT
CT----CGG-TGTGCT-TC-T-GCCA--A--AA----CCC--A--AA---------TT--
---T---TCT-A--TGG
>Sclerotinia_glacialis_Z99669
CAGAGTTC-ATGCCCG-AA------A---------------------GGGTAGA------
---------------------CC-TC--CCACCCT-TGTGTA--TTATT----AC-T---
-TTGTT--GCTTT-GGCG--AG-CTGCC----TTTC------------------------
---------------GGGGCCCT------------------------------------G
TATGTTCGC-----CAGA-GAAT---ATCAAAACTC-TT---------------------
-TTTATTAATGTCGTCT--------GAGT---AC-------TA-TA---T-AA---TAGT
TAAAACTTTCAACAACGGATCTCTTGGTTCTGGCATCGATGAAGAACGCAGCGAAATGCG
ATAAGTAATGTGAATTGCAGAATTCAGTGAATCATCGAATCTTTGAACGCACATTGCGCC
CCTTGGTATTCCGGGGGGCATGCCTGTTCGAGCGTCATT-T----CAACC---CTCAAG-
-C---TC----AGC-------------TTGGTA-TTGAG-TCCA-T--------------
---------GTCAGC--------AATGGCAGGCTCTAAAATCAGTG-GCGG-CGCCGC--
-TGGGTCCTGAA---------CGTAGT--AA-----------TATCTCTCGTTACAGGTT
CT----CGG-TGTGCT-TC-T-GCCA--A--AA----CCC--A--AA---------TT--
---T---TCT-A--TGG
>Sclerotinia_nivalis_AB516670
CAGAGTTC-ATGCCCG-AA------A---------------------GGGTAGA------
---------------------CC-TC--CCACCCT-TGTGTA--TTATT----AC-T---
-TTGTT--GCTTT-GGCG--AG-CTGCC----CCTC------------------------
---------------GGGGCCTT------------------------------------G
CATGCTCGC-----CAGA-GAAT---GTCAAAACTC-TT---------------------
-TTTATTAATGTCGTCT--------GAGT---AC-------TA-TA---T-AA---TAGT
TAAAACTTTCAACAACGGATCTCTTGGTTCTGGCATCGATGAAGAACGCAGCGAAATGCG
ATAAGTAATGTGAATTGCAGAATTCAGTGAATCATCGAATCTTTGAACGCACATTGCGCC
CCTTGGTATTCCGGGGGGCATGCCTGTTCGAGCGTCATT-T----CAACC---CTCAAG-
-C---TC----AGC-------------TTGGTA-TTGAG-TCCA-T--------------
---------GTCAGC--------AATGGCAGGCTCTAAAATCAGTG-GCGG-CGCCGC--
-TGGGTCCTGAA---------CGTAGT--AA-----------TATCTCTCGTTACAGGTT
CT----CGG-CGTGCT-TC-T-GCCA--A--AA----CCC--A--AA---------TT--
---T---TCT-A--TGG
>Sclerotinia_minor_Z99673
CAGAGTTC-ATGCCCG-AA------A---------------------GGGTAGA------
---------------------CC-TC--CCACCCT-TGTGTA--TTATT----AC-T---
-TTGTT--GCTTT-GGCG--AG-CTGCT----CTTC------------------------
---------------GGGGCCTT------------------------------------G
TATGCTCGC-----CAGA-GAAT---ATCAAAACTC-TT---------------------
-TTTATTAATGTCGTCT--------GAGT---AC-------TA-TA---T-AA---TAGT
TAAAACTTTCAACAACGGATCTCTTGGTTCTGGCATCGATGAAGAACGCAGCGAAATGCG
ATAAGTAATGTGAATTGCAGAATTCAGTGAATCATCGAATCTTTGAACGCACATTGCGCC
CCTTGGTATTCCGGGGGGCATGCCTGTTCGAGCGTCATT-T----CAACC---CTCAAG-
-C---TC----AGC-------------TTGGTA-TTGAG-TCCA-T--------------
---------GTCAGT--------AATGGCAGGCTCTAAAATCAGTG-GCGG-CGCCGC--
-TGGGTCCTGAA---------CGTAGT--AA-----------TATCTCTCGTTACAGGTT
CT----CGG-TGTGCT-TC-T-GCAA--A--AA----ACC--C--AA---------TT--
---T---TCT-A--TGG
>Sclerotium_perniciosum_FJ231408
CAGAGTTC-ATGCCCG-AA------A---------------------GGGTAGA------
---------------------CC-TC--CCACCCT-TGTGTA--TTATT----AC-T---
-TTGTT--GCTTT-GGCG--AG-CTGCC----CTTT------------------------
---------------GGGGCCTC------------------------------------G
TACGTTCGC-----CAGA-GAAT---ATCAAAACTC-TT---------------------
-TTTATTAATGTCGTCT--------GAGT---AC-------TA-TA---T-AA---TAGT
TAAAACTTTCAACAACGGATCTCTTGGTTCTGGCATCGATGAAGAACGCAGCGAAATGCG
ATAAGTAATGTGAATTGCAGAATTCAGTGAATCATCGAATCTTTGAACGCACATTGCGCC
CCTTGGTATTCCGGGGGGCATGCCTGTTCGAGCGTCATT-T----CAACC---CTCAAG-
-C---TC----AGC-------------TTGGTA-TTGAG-TCCA-T--------------
---------GTCAGC--------AATGGCAGGCTCTAAAATCAGTG-GCGG-CGCCGC--
-TGGGTCCTGAA---------CGTAGT--AA-----------TATCTCTCGTTACAGGTT
CT----CGG-TGTGCT-TC-T-GTCA--A--AA----TCT--A--AA---------TT--
---T---TCC-A--TGG
>Sclerotinia_tetraspora_Z99670
CAGAGTTC-ATGCCCG-AA------A---------------------GGGTAGA------
---------------------CC-TC--CCACCCT-TGTGTA--TTATT----AC-T---
-TTGTT--GCTTT-GGCG--AG-CTGCC----TTT-------------------------
----------------GGGCCTT------------------------------------G
TATGCTCGC-----CAGA-GGAT---ATCAAAACTC-TT---------------------
-TTTATTAATGTCGTCT--------GAGT---AC-------TA-TA---T-AA---TAGT
TAAAACTTTCAACAACGGATCTCTTGGTTCTGGCATCGATGAAGAACGCAGCGAAATGCG
ATAAGTAATGTGAATTGCAGAATTCAGTGAATCATCGAATCTTTGAACGCACATTGCGCC
CCTTGGTATTCCGGGGGGCATGCCTGTTCGAGCGTCATT-T----CAACC---CTCAAG-
-C---TC----AGC-------------TTGGTA-TTGAG-TCCA-T--------------
---------GTCAGC--------AATGGCAGGCTCTAAAATCAGTG-GCGG-CGCCGC--
-TGGGTCCTGAA---------CGTAGT--AA-----------TATCTCTCGTTACAGGTT
CT----CAG-TGTGCT-TC-T-GCCA--A--AA----CCC--A--AA---------TT--
---T---TCT-A--TGG
>Monilinia_laxa_Z73787
CAGAGTTC-ATGCCCG-AA------A---------------------GGGTAGA------
---------------------CC-TC--CCACCCT-TGTGTA--TTATT----AC-T---
-TTGTT--GCTTT-GGCG--AG-CTGCC----TTC-------------------------
----------------GGGCCTT------------------------------------G
TATGCTCGC-----CAGA-GAAT---AATCAAACTC-TT---------------------
-TTTATTAATGTCGTCT--------GAGT---AC-------TA-TA---T-AA---TAGT
TAAAACTTTCAACAACGGATCTCTTGGTTCTGGCATCGATGAAGAACGCAGCGAAATGCG
ATAAGTAATGTGAATTGCAGAATTCAGTGAATCATCGAATCTTTGAACGCACATTGCGCC
CCTTGGTATTCCGGGGGGCATGCCTGTTCGAGCGTCATT-T----CAACC---CTCAAG-
-C---AC----AGC-------------TTGGTA-TTGAG-TCTA-T--------------
---------GTCAGC--------AATGGCAGGCTCTAAAATCAGTG-GCGG-CGCCGC--
-TGGGTCCTGAA---------CGTAGT--AA-----------TATCTCTCGTTACAGGTT
CT----CGG-TGTGCT-TC-T-GCCA--A--AA----CCC--A--AA---------TT--
---T---TCT-A--TGG
>Monilinia_fructicola_JN176564
CAGAGTTC-ATGCCCG-AA------A---------------------GGGTAGA------
---------------------CC-TC--CCACCCT-TGTGTA--TTATT----AC-T---
-TTGTT--GCTTT-GGCG--AG-CTGCC----TTC-------------------------
----------------GGGCCTT------------------------------------G
TATGCTCGC-----CAGA-GGAT---AATTAAACTC-TT---------------------
-TTTATTAATGTCGTCT--------GAGT---AC-------TA-TA---T-AA---TAGT
TAAAACTTTCAACAACGGATCTCTTGGTTCTGGCATCGATGAAGAACGCAGCGAAATGCG
ATAAGTAATGTGAATTGCAGAATTCAGTGAATCATCGAATCTTTGAACGCACATTGCGCC
CCTTGGTATTCCGGGGGGCATGCCTGTTCGAGCGTCATT-T----CAACC---CTCAAG-
-C---AC----AGC-------------TTGGTA-TTGAG-TCTA-T--------------
---------GTCAGT--------AATGGCAGGCTCTAAAATCAGTG-GCGG-CGCCGC--
-TGGGTCCTGAA---------CGTAGT--AA-----------TATCTCTCGTTACAGGTT
CT----CAG-TGTGCT-TC-T-GCCA--A--AA----CCC--A--AA---------TT--
---T---TCT-A--TGG
>Monilinia_polystroma_KP742814
CAGAGTTC-ATGCCCG-AA------A---------------------GGGTAGA------
---------------------CC-TC--CCACCCT-TGTGTA--TCATT----AC-T---
-TTGTT--GCTTT-GGCG--AG-CTGCC----TTC-------------------------
----------------GGGCCTT------------------------------------G
TGCGCTCGC-----CAGA-GAAT---AATCAAACTC-TT---------------------
-TTTATCAATGTCGTCT--------GAGT---AC-------TA-TA---T-AA---TAGT
TAAAACTTTCAACAACGGATCTCTTGGTTCTGGCATCGATGAAGAACGCAGCGAAATGCG
ATAAGTAATGTGAATTGCAGAATTCAGTGAATCATCGAATCTTTGAACGCACATTGCGCC
CCTTGGTATTCCGGGGGGCATGCCTGTTCGAGCGTCATT-T----CAACC---CTCAAG-
-C---AC----AGC-------------TTGGTA-TTGAG-TCTA-T--------------
---------GTCAGT--------AGTGGCAGGCTCTAAAATCAGTG-GCGG-CGCCGC--
-TGGGTCCTGAA---------CGTAGT--AA-----------TATCTCTCGTTACAGGTT
CT----CAG-TGTGCT-TC-T-GGCA--A--AA----CAC--C--AA---------TT--
---T---TCT-A--TGG
>Monilinia_fructigena_AB125616
CAGAGTTC-ATGCCCG-AA------A---------------------GGGTAGA------
---------------------CC-TC--CCACCCT-TGTGTA--TCATT----AC-T---
-TTGTT--CCTTT-GGCG--AG-CTGCC----TTC-------------------------
----------------GGGCCTT------------------------------------G
TGCGCTCGC-----CAGA-GAAT---AATCAAACTC-TT---------------------
-TTTATCAATGTCGTCT--------GAGT---AC-------TA-TG---T-AA---TAGT
TAAAACTTTCAACAACGGATCTCTTGGTTCTGGCATCGATGAAGAACGCAGCGAAATGCG
ATAAGTAATGTGAATTGCAGAATTCAGTGAATCATCGAATCTTTGAACGCACATTGCGCC
CCTTGGTATTCCGGGGGGCATGCCTGTTCGAGCGTCATT-T----CAACC---CTCAAG-
-C---AC----AGC-------------TTGGTA-TTGAG-TCTA-T--------------
---------GTCAGT--------AGTGGCAGGCTCTAAAATCAGTG-GCGG-CGCCGC--
-TGGGTCCTGAA---------CGTAGT--AA-----------TATCTCTCGTTACAGGTT
CT----CAG-TGTGCT-TC-T-GGCA--A--AA----CAC--C--AA---------TT--
---T---TCT-A--TGG
>Sclerotium_cepivorum_Z99683
CAGAGTTC-ATGCCCG-AA------A---------------------GGGTAGA------
---------------------CC-TC--CCACCCT-TGTGTA--TTATT----AC-T---
-TTGTT--GCTTT-GGCG--AG-CTGC-----CTTT------------------------
---------------GGGGCCTC------------------------------------G
TATGCTCGC-----CAGA-GAAT---ATCAAAACTC-TT---------------------
-TTTATTAATGTCGTCT--------GAGT---AC-------TA-TA---T-AA---TAGT
TAAAACTTTCAACAACGGATCTCTTGGTTCTGGCATCGATGAAGAACGCAGCGAAATGCG
ATAAGTAATGTGAATTGCAGAATTCAGTGAATCATCGAATCTTTGAACGCACATTGCGCC
CCTTGGTATTCCGGGGGGCATGCCTGTTCGAGCGTCATT-T----CAACC---CTCAAG-
-C---TC----AGC-------------TTGGTA-TTGAG-TCCA-T--------------
---------GTCAGC--------AATGGCAGACTCTAAAATCAGTG-GCGG-CGCCGT--
-TGGGTCCTGAA---------CGTAGT--AA-----------TATCTCTCGTTACAGGTT
CT----CGA-TGTGCT-TC-T-GTCA--A--AA----CCT--A--AA---------TT--
---T---TCT-A--TGG
>Dumontinia_tuberosa_Z99701
CAGAGTTC-ATGCCCG-AA------A---------------------GGGTAGA------
---------------------CC-TC--CCACCCT-TGTGTA--TTATT----AC-T---
-ATGTT--GCTTT-GGCG--AG-CTA-C----CTTT------------------------
---------------GGGGTCTT------------------------------------G
TATGCTCGC-----CAGA-GAAT---ATCAAAACTC-TT---------------------
-TTTATTAATGTCGTCT--------GAGT---AC-------TA-TA---T-AA---TAGT
TAAAACTTTCAACAACGGATCTCTTGGTTCTGGCATCGATGAAGAACGCAGCGAAATGCG
ATAAGTAATGTGAATTGCAGAATTCAGTGAATCATCGAATCTTTGAACGCACATTGCGCC
CCTTGGTATTCCGGGGGGCATGCCTGTTCGAGCGTCATT-T----CAACC---CTCAAG-
-C---TC----AGC-------------TTGGTA-TTGAG-TCCA-T--------------
---------GTCAGT--------AATGGCAGGCTCTAAAATTAGCG-CCGG-CGCCGC--
-TGGGTCCTGAA---------CGTAGT--AA-----------TATCTCTCGTTACAGGTT
CT----CAG-TGTGCT-TC-T-GTCA--A--AA----CCC--A--AA---------TT--
---T---TCT-A--TGG
>Dumontinia_ulmariae_Z99702
CAGAGTTC-ATGCCCG-AA------A---------------------GGGTAGA------
---------------------CC-TC--CCACCCT-TGTGTA--TTATT----AC-T---
-ATGTT--GCTTT-GGCG--AG-CTACC----CTTT------------------------
---------------TGGGTCTT------------------------------------G
TATGCTCGC-----CAGA-GAAT---ATCAAAACTC-TT---------------------
-TTTATTAATGTCGTCT--------GAGT---AC-------TA-TA---T-AA---TAGT
TAAAACTTTCAACAACGGATCTCTTGGTTCTGGCATCGATGAAGAACGCAGCGAAATGCG
ATAAGTAATGTGAATTGCAGAATTCAGTGAATCATCGAATCTTTGAACGCACATTGCGCC
CCTTGGTATTCCGGGGGGCATGCCTGTTCGAGCGTCATT-T----CAACC---CTCAAG-
-C---TC----AGC-------------TTGGTA-TTGAG-TCCA-T--------------
---------GTCAGT--------AATGGCAGGCTCTAAAATTAGTG-CCGG-CGCCGC--
-TGGGTCCTGAA---------CGTAGT--AA-----------TATCTCTCGTTACAGGTT
CT----CAG-TGTGCT-TC-T-GTCA--A--AA----CCC--A--AA---------TT--
---T---TCT-A--TGG
>Cristulariella_depraedans_KT462571
CAGAGTTC-ATGCCCG-AA------A---------------------GGGTAGA------
---------------------CC-TC--CCACCCT-TGTGTA--TTATT----AC-T---
-TTGTT--GCTTT-GGCG--AG-CTGCC----TTC-------------------------
----------------GGGCCTT------------------------------------G
TATGCTCGC-----CAGA-GGAT---ATCAAAACTC-TT---------------------
-TTTATTAATGTCGTCT--------GAGT---AC-------TA-TA---T-AA---TAGT
TAAAACTTTCAACAACGGATCTCTTGGTTCTGGCATCGATGAAGAACGCAGCGAAATGCG
ATAAGTAATGTGAATTGCAGAATTCAGTGAATCATCGAATCTTTGAACGCACATTGCGCC
CCTTGGTATTCCGGGGGGCATGCCTGTTCGAGCGTCATT-T----CAACC---CTCAAG-
-C---TC----AGC-------------TTGGTA-TTGAG-TCTA-T--------------
---------GTCAGC--------AGTGGCAGGCTCTAAAATCAGTG-GCGG-CGCCGC--
-TGGGTCCTGAA---------CGTAGT--AA-----------TATCTCTCGTTACAGGTT
CT----CGG-TGTGCT-TC-T-GCCA--A--AA----ACC--C--AAA------------
---T---TCT-A--TGG
>Sclerotinia_sp2_1_465_2485P_Z99697
CAGAGTTC-ATGCCCG-AA------A---------------------GGGTAGA------
---------------------CC-TC--CCACCCT-TGTGTA--TTATT----AC-T---
-TTGTT--GCTTT-GGCG--AG-CTGCC----TTC-------------------------
----------------GGGCCTT------------------------------------G
TATGCTCGC-----CAGA-GAAT---ATCAAAACTC-TT---------------------
-TTTATCAATGTCGTCT--------GAGT---AC-------TA-TA---T-AA---TAGT
TAAAACTTTCAACAACGGATCTCTTGGTTCTGGCATCGATGAAGAACGCAGCGAAATGCG
ATAAGTAATGTGAATTGCAGAATTCAGTGAATCATCGAATCTTTGAACGCACATTGCGCC
CCTTGGTATTCCGGGGGGCATGCCTGTTCGAGCGTCATT-T----CAACC---CTCAAG-
-C---TC----AGC-------------TTGGTA-TTGAG-TCTA-T--------------
---------GTCAGC--------AATGGCAGGCTCCAAAATCAGTG-GCGG-CGCCGC--
-TGGGTCCTGAA---------CGTAGT--AA-----------TATCTCTCGTTATAGGTG
CT----CGG-TGTGCT-TC-T-GCCA--A--AA----CCC--C--AAA-------TTT--
---T---TCT-A--TGG
>Ciboria_amentacea_KF545325
CAGAGTTC-ATGCCCG-AA------A---------------------GGGTAGA------
---------------------CC-TC--CCACCCT-TGTGTA--TTATT----AC-T---
-TTGTT--GCTTT-AGCG--AG-CTGCC----CCT-------------------------
----------------GGGCCTT------------------------------------G
TATGCTCGC-----TAGA-GACT---ACCAAAACTC-TT---------------------
-TTTATTAATGTCGTCT--------GAGT---AC-------TA-TA---T-AA---TAGT
TAAAACTTTCAACAACGGATCTCTTGGTTCTGGCATCGATGAAGAACGCAGCGAAATGCG
ATAAGTAATGTGAATTGCAGAATTCAGTGAATCATCGAATCTTTGAACGCACATTGCGCC
CCTTGGTATTCCGGGGGGCATGCCTGTTCGAGCGTCATT-T----CAACC---CTCAAG-
-C---AC----AGC-------------TTGGTA-TTGAG-CCCA-T--------------
---------GTCAGC--------AATGGCAGGTTCTAAAATCAGTG-GCGG-CGCCGC--
-TGGGTCCTGAA---------CGTAGT--AA-----------TATCTCTCGTTACAGGTT
CT----CAG-TGAGCT-TC-T-GCCA--A--AA----CCC--A--AAT--------TT--
---T---TCT-A--TGG
>Sclerotinia_sp_CBS115977_AY853239
CAGAGTTC-ATGCCCG-AA------A---------------------GGGTAGA------
---------------------CC-TC--CCACCCT-TGTGTA--TTATT----AC-T---
-TTGTT--GCTTT-GGCG--AG-CTGCC----TTC-------------------------
----------------GGGCCTT------------------------------------G
TATGCTCGC-----CAGA-GAAT---ACCAAAACTC--T---------------------
-TTTATTAATGTCGTCT--------GAGT---AC-------TA-TA---T-AA---TAGT
TAAAACTTTCAACAACGGATCTCTTGGTTCTGGCATCGATGAAGAACGCAGCGAAATGCG
ATAAGTAATGTGAATTGCAGAATTCAGTGAATCATCGAATCTTTGAACGCACATTGCGCC
CCTTGGTATTCCGGGGGGCATGCCTGTTCGAGCGTCATT-T----CAACC---CTCAAG-
-C---TC----AGC-------------TTGGTA-TTGAG-TCCA-T--------------
---------GTCAGT--------AATGGCAGGCTCTAAAATCAGTG-GCGG-CGCCGC--
-TGGGTCCTAAA---------CGTAGT--AA-----------TATATCTCGTTACAGGTT
CT----CAG-TGAGCT-TC-T-GCCA--A--AA----CCC--A--AA---------TT--
---T---TCT-A--TGG
>Ciboriopsis_gemmigera_KJ941070
CAGAGTTC-ATGCCCG-AA------A---------------------GGGTAGA------
---------------------CC-TC--CCACCCT-TGTGTA--TTATT----AC-T---
-TTGTT--GCTTT-GGCG--AG-C------------------------------------
-----------------------------------------------------------G
CAAGCTCGC-----CAGA-GAAT---ACCAAAACTC-TT---------------------
-TTTATTAATGTCGTCT--------GAGT---AC-------TA-TA---T-AA---TAGT
TAAAACTTTCAACAACGGATCTCTTGGTTCTGGCATCGATGAAGAACGCAGCGAAATGCG
ATAAGTAATGTGAATTGCAGAATTCAGTGAATCATCGAATCTTTGAACGCACATTGCGCC
CCTTGGTATTCCGGGGGGCATGCCTGTTCGAGCGTCATT-T----CAACC---CTCAAG-
-C---TT----AGC-------------TTGGTA-TTGAG-TCTA-T--------------
---------GTCAGT--------AATGGCAGGCTCTAAAATCAGTG-GCGG-CGCCGC--
-TGGGTCCTGAA---------CGTAGT--AA-----------TATCTCTCGTTACAGGTT
CT----CGG-TGTGCT-TC-T-GCCA--A--AA----CCC--A--AA---------TT--
---T---TCT-A--TGG
>Myriosclerotinia_duriaeana_Z99688
CAGAGTTC-ATGCCCG-AG------A---------------------GGGTAGA------
---------------------CC-TC--CCACCCT-TGTGTA--TTATT----AC-T---
-CTGTT--GCTTT-GGCG--AG-CTGCC----TTT-------------------------
----------------GGGCCTC------------------------------------G
TATGCTCGC-----CAGA-GGCT---CATCAAACTC-TT---------------------
-TTTATCAATGTCGTCT--------GAGC---AC-------TA-TA---T-AA---TAGT
TAAAACTTTCAACAACGGATCTCTTGGTTCTGGCATCGATGAAGAACGCAGCGAAATGCG
ATAAGTAATGTGAATTGCAGAATTCAGTGAATCATCGAATCTTTGAACGCACATTGCGCC
CCTTGGTATTCCGGGGGGCATGCCTGTTCGAGCGTCATT-T----CAACC---CTCAAG-
-C---TC----AGC-------------TTGGTA-TTGAG-TCCA-T--------------
---------GTCAGT--------GATGGCTGTCTCTAAAATCAGTG-GCGG-CGCCGC--
-TGGGTCCTGAA---------CGTAGT--AG-----------TATCTCTCGTTACAGGTT
CT----CGG-TGCGCT-CC-C-GCCA--A--AA----CCC--A--AA---------TT--
---C---TTT-A--TGG
>Monilinia_johnsonii_Z73783
CAGAGTTC-ATACCCG-AA------A---------------------GGGTAGA------
---------------------CC-TC--CCACCCT-TGTGTA--TTATT----ACTT---
-TTGTT--GCTTT-GGCG--AG-CCGCC----TTC-------------------------
----------------GGGCCTT------------------------------------G
CGTGTTCGC-----CAGA-GAAT---CATCAAACTC-TT---------------------
-TTTATTAATGTCGTCT--------GAGT---AC-------TA-TA---T-AA---TAGT
TAAAACTTTCAACAACGGATCTCTTGGTTCTGGCATCGATGAAGAACGCAGCGAAATGCG
ATAAGTAATGTGAATTGCAGAATTCAGTGAATCATCGAATCTTTGAACGCACATTGCGCC
CCTTGGTATTCCGGGGGGCATGCCTGTTCGAGCGTCATT-T----CAACC---CTCAAG-
-C---AC----AGC-------------TTGGTA-TTGAG-TCCA-T--------------
---------GTCAGT--------AATGGCAGGCTCTAAAATCAGTG-GCGG-CGCCGC--
-TGGGTCCTGAA---------CGTAGT--AA-----------TATCTCTCGTTACAGGTT
CT----CGG-TGTGCT-TC-T-GCCA--A--TA----CCT--C--AA---------TT--
---T---TCT-A--TGG
>Ciboria_viridifusca_KF545322
CAGAGTTC-ATGCCCG-AA------A---------------------GGGTAGA------
---------------------CC-TC--CCACCCT-TGTGTA--TTAAT----AC-T---
-TTGTT--GCTTT-GGCG--AG-CTGCC----TTC-------------------------
----------------GGGCCTA------------------------------------A
CTGTCTCGC-----CAGA-GGAT---ATCAAAACTC-TT---------------------
-TTTATTAATGTCGTCT--------GAGT---AC-------TA-TA---T-AA---TAGT
TAAAACTTTCAACAACGGATCTCTTGGTTCTGGCATCGATGAAGAACGCAGCGAAATGCG
ATAAGTAATGTGAATTGCAGAATTCAGTGAATCATCGAATCTTTGAACGCACATTGCGCC
CCTTGGTATTCCGGGGGGCATGCCTGTTCGAGCGTCATT-T----CAACC---CTCAAG-
-C---TC----TGC-------------TTGGTA-TTGAG-TCAA-T--------------
---------GTCAGT--------AATGGCAGGCTTTAAAGTTAGTG-GCGG-CGCCGC--
-TGGGTCCTGAA---------CGTAGT--AA-----------TATCTTTCGTTACAGGTT
CT----CGG-TGTGCT-TC-T-GCCA--A--AA----CCC-AA--AAA--------TT--
---T---TAT-A--TTG
>Ciboria_americana_DQ431172
CAGAGTTC-ATGCCCG-AA------A---------------------GGGTAGA------
---------------------CC-TC--CCACCCT-TGTGTA--TTATT----AC-T---
-ATGTT--GCTTT-GGCG--AG-CTGCC----TTC-------------------------
----------------GGGCCTA------------------------------------A
GCGTCTCGC-----CAGA-GGAT---ATCAAAACTC-TT---------------------
-TTTATTAATGTCGTCT--------GAGT---AC-------TA-TA---T-AA---TAGT
TAAAACTTTCAACAACGGATCTCTTGGTTCTGGCATCGATGAAGAACGCAGCGAAATGCG
ATAAGTAATGTGAATTGCAGAATTCAGTGAATCATCGAATCTTTGAACGCACATTGCGCC
CCTTGGTATTCCGGGGGGCATGCCTGTTCGAGCGTCATT-T----CAACC---CTCAAG-
-C---TC----TGC-------------TTGGTA-TTGAG-CCTA-T--------------
---------GTCAGT--------AATGGCAGGCTTTAAAATTAGTG-GCGG-TGCCGC--
-TGGGTCCTGAA---------CGTAGT--AA-----------TATCTCTCGTTACAGGTT
CT----CGG-TGTGCC-TC-T-GCCA--A--AA----CCC--A--AAT--------TT--
---T---TCT-A--TGG
>Pycnopeziza_sejournei_LT158443
CAGAGTTC-ATGCCCG-AA------A---------------------GGGTAGA------
---------------------CC-TC--CCACCCT-TGTGTA--TTATT----AC-T---
-TTGTT--GCTTT-GGCG--AG-CCGCC----TAA-------------------------
----------------GGGCCTTAAGCT---------TGT-GAGCT---------TG-AG
CGTGCTCGC-----CAGA-GGAT---ATCAAAACTC-TT---------------------
-TTTATTAATGTCGTCT--------GAGT---AC-------TA-TA---T-AA---TAGT
TAAAACTTTCAACAACGGATCTCTTGGTTCTGGCATCGATGAAGAACGCAGCGAAATGCG
ATAAGTAATGTGAATTGCAGAATTCAGTGAATCATCGAATCTTTGAACGCACATTGCGCC
CCTTGGTATTCCGGGGGGCATGCCTGTTCGAGCGTCATT-T----CAACC---CTCAAG-
-C---TC----TGC-------------TTGGTA-TTGAG-TCCA-T--------------
---------GTCAGT--------AATGGCAGGCTCTAAAATTAGTG-GCGG-CGCCGC--
-TGGGTCCTGAA---------CGTAGT--AA-----------TATCTCTCGTTACAGGTT
CT----CGG-TGTGCT-TC-T-GCCA--A--AA----CCC--A--AAT--------TT--
---T---TCT-A--TGG
>Sclerotium_denigrans_FJ231404
CAGAGTTC-ATGCCCG-AA------A---------------------GGGTAGA------
---------------------CC-TC--CCACCCT-TGTGTA--TTATT----AC-T---
-TTGTT--GCTTT-GGCG--AG-TCGCC----TTC-------------------------
----------------GGGCCTTGAGCT---------TTC-GAGCT---------CG-AG
CGTACGCGC-----CAGA-GGTT---ATCAAAACTC-TG---------------------
-TTTATCAATGTCGTCT--------GAGT---AT-------TA-TA---T-AA---TAGT
TAAAACTTTCAACAACGGATCTCTTGGTTCTGGCATCGATGAAGAACGCAGCGAAATGCG
ATAAGTAATGTGAATTGCAGAATTCAGTGAATCATCGAATCTTTGAACGCACATTGCGCC
CCCTGGCATTCCGGGGGGCATGCCTGTTCGAGCGTCATT-T----CAACC---CTCAAG-
-C---TC----TGC-------------TTGGTA-TTGAG-TCCA-T--------------
---------GTCAGC--------AATGGCAGGCTCTAAAATCAGTG-GCGG-CGCCGC--
-TGGGTCCTGAA---------CGTAGT--AA-----------TATCTCTCGTTACAGGTT
CT----CGG-TGTGCT-TC-T-GCCA--A--AA----CCC--T--AAT--------TT--
---T---TCT-A--TGG
>Pycnopeziza_sympodialis_KF859927
CAGAGTTC-ATGCCCG-AA------A---------------------GGGTAGA------
---------------------CC-TC--CCACCCT-TGTGTA--TTATT----AC-T---
-TTGTT--GCTTT-GGCG--AG-CTGCCT--TTAC-------------------------
----------------GGGCCTTGAGCT---------TTC-GGGCT---------CG-AG
CACGCTCGC-----CAGA-GGAT---ATCAAAACTC-TT---------------------
-TTTATTAATGTCGTCT--------GAGT---AC-------TA-TA---T-AA---TAGT
TAAAACTTTCAACAACGGATCTCTTGGTTCTGGCATCGATGAAGAACGCAGCGAAATGCG
ATAAGTAATGTGAATTGCAGAATTCAGTGAATCATCGAATCTTTGAACGCACATTGCGCC
CCTTGGTATTCCGGGGGGCATGCCTGTTCGAGCGTCATT-T----CAACC---CTCAAG-
-C---TC----TGC-------------TTGGTA-TTGAG-TCTA-T--------------
---------GTCAGC--------AATGGCAGGCTCTAAAATCAGTG-GCGG-CGCCGC--
-TGGGTCCTGAA---------CGTAGT--AA-----------TATCTCTCGTTACAGGTT
CT----CGG-TGTGCT-TC-T-GCCA--A--AA----CCC--C--AAA--------TT--
---T---TCT-A--TGG
>Stromatinia_rapulum_Z73801
CAGAGTTC-ATGCCCG-AA------A---------------------GGGTAGA------
---------------------CC-TC--CCACCCT-TGTGTA--TTATT----AC-T---
-TTGTT--GCTTT-GGCG--AG-TCGCC----TTC-------------------------
----------------GGGCCTTGAGCT---------CGA-GCTCG---------AG-CG
TTACGCGCC-----CAGA-GGTT---ATCAAAACTC-TG---------------------
-TTTATCAATGTCGTCT--------GAGT---AT-------TA-TA---T-AA---TAGT
TAAAACTTTCAACAACGGATCTCTTGGTTCTGGCATCGATGAAGAACGCAGCGAAATGCG
ATAAGTAATGTGAATTGCAGAATTCAGTGAATCATCGAATCTTTGAACGCACATTGCGCC
CCCTGGCATTCCGGGGGGCATGCCTGTTCGAGCGTCATT-T----CAACC---CTCAAG-
-C---TC----TGC-------------TTGGTA-TTGAG-TCCA-T--------------
---------GTCAGC--------AATGGCAGGCTCTAAAATCAGTG-GCGG-CGCCGC--
-TGGGCCCTGAA---------CGTAGT--AA-----------TATCTCTCGTTACAGGTT
CT----CGG-TGTGCT-TC-T-GCCA--A--AA----CCC--C--AAT--------TT--
---T---TCT-A--TGG
>Valdensinia_heterodoxa_Z81447
CAGAGAAC-ATCCCTA-GA------G---------------------GATGGAG------
---------------------CT-CC--CCACCCT-TGTGTA--TTATT----AC-T---
-TTGTT--GCTTT-GGCG--AG-CTGCC----TTC-------------------------
----------------GGGCCTCAAGCT---------TTC-GAGCT---------TG-GG
CGCGCTCGC-----CAGA-GGAT---ATCAAAACTC-TT---------------------
-TTTATTAATGTCGTCT--------GAGT---AC-------TA-TA---T-AA---TAGT
TAAAACTTTCAACAACGGATCTCTTGGTTCTGGCATCGATGAAGAACGCAGCGAAATGCG
ATAAGTAATGTGAATTGCAGAATTCAGTGAATCATCGAATCTTTGAACGCACATTGCGCC
CCTTGGTATTCCGGGGGGCATGCCTGTTCGAGCGTCATT-T----CAACC---CTCAAG-
-C---AC----TGC-------------TTGGTA-TTGAG-CCCA-T--------------
---------GTCAGC--------AATGGCAGGCTCTAAAATCAGTG-GCGG-CGCCGT--
-TGGGTCCTGAA---------CGTAGT--AA-----------TATCTCTCGTTACAGGTT
CT----CAG-CGTGCT-TC-T-GCCA--ACAAC----CCC--A--AA---------TT--
---T---TCT-A--TGG
>Ovulinia_azaleae_Z73797
CAGAGTTC-ATGCCCG-AA------A---------------------GGGTAGA------
---------------------CC-TC--CCACCCT-TGTGTA--TTATT----AC-T---
-TTGTT--GCTTT-GGCG--AGACCGCC----ATA-------------------------
----------------GGGCCTCATGCTAACA----GCTT-GAGTG---------TC-AC
CGCACTCGC-----CAGA-GGAA--TATCAAAACTC-TT---------------------
-TTTATTAATGTCGTCT--------GAGT---AC-------TA-TA---T-AA---TAGT
TAAAACTTTCAACAACGGATCTCTTGGTTCTGGCATCGATGAAGAACGCAGCGAAATGCG
ATAAGTAATGTGAATTGCAGAATTCAGTGAATCATCGAATCTTTGAACGCACATTGCGCC
CCTTGGTATTCCGGGGGGCATGCCTGTTCGAGCGTCATT-T----CAACC---CTCAAG-
-C---TC----AGC-------------TTGGTA-TTGAG-TCTA-T--------------
---------GTCAGT--------AATGGCAGGCTCTAAAATCAGTG-GCGG-CGCCTC--
-TGTGTCCTGAA---------CGTAGT--AA-----------TATCTCTCGTTACAGGTT
CC----CAG-AGTGCT-TC-T-GCCG--A--AA----CCC--A--AA---------TT--
---T---TCT-A--TGT
>Mycopappus_alni_AB254190
CAGAGTTC-ATGCCCG-AA------A----------------------GGTAGA------
---------------------CC-TC--CCACCCT-TGTGTA--TTATT----AC-T---
-TTGTT--GCTTT-GGCG--AG-CCGCT----CAC-------------------------
----------------GG-CCTCGAGCC---------CTC-CAGCT---------TG-AG
CGCGCTCGC-----CAGA-AGA----ATCAAAACTC-TT---------------------
-TTTATTCATGTCGTCT--------GAGT---AC-------TA-TA---C-AA---TAGT
TAAAACTTTCAACAACGGATCTCTTGGTTCTGGCATCGATGAAGAACGCAGCGAAATGCG
ATAAGTAATGTGAATTGCAGAATTCAGTGAATCATCGAATCTTTGAACGCACATTGCGCC
CCTTGGTATTCCGGGGGGCATGCCTGTTCGAGCGTCATT-T----CAACC---CTCAAG-
-C---TC----TGC-------------TTGGTA-TTGAG-TCCA-C--------------
---------GTCAGC--------GATGGCCGGCTCTAAAATCAGTG-GCGG-CGCCGT--
-TGGGTCCTGAA---------CGTAGT--AA-----------TCTCTCTCGTTACAGGTG
CC----CCG-CGCGCT-TC-T-GCCA--A--AA----CCC--C--AA---------CT--
---T---TCT-A--TGG
>Ciboria_cistophila_KF545324
CAGAGTTC-ACGCCCG-AA------A---------------------GGGTAGA------
---------------------CC-TC--CCACCCT-TGTGTA-CCTAAT----AC-C---
-GTGTT--GCTTT-GGCG--AG-CCGGC----CCTC------------------------
---------------TGGCCCTCAGGCC---------CTC-GAGCC---------TG-AG
CGCGCTCGC-----CAAG-GGAT---ACCAAAACTC-TT---------------------
-TTTGTTCATGTCGTCT--------GAGC---AC-------TA-TA---T-AA---TAGT
TAAAACTTTCAACAACGGATCTCTTGGTTCTGGCATCGATGAAGAACGCAGCGAAATGCG
ATAAGTAATGTGAATTGCAGAATTCAGTGAATCATCGAATCTTTGAACGCACATTGCGCC
CCTTGGTATTCCGGGGGGCATGCCTGTTCGAGCGTCATT-T----CAACC---CTCAAG-
-C---TC----AGC-------------TTGGTA-TTGAG-CCCG-T--------------
---------GCCAGC--------GATGGCAGGCTCTAAAATCAGTG-GCGG-CGCCGC--
-TGGGTCCTGAA---------CGTAGT--AA-----------TCTCTCTCGTTACAGGTG
CT----CGG-CGTGCT-TC-T-GCCA--A--AA----CCT-CA--AAT--------TT--
---T---TCT-A--TGG
>Ciboria_batschiana_AY526234
CAGAGTTC-ATGCCCG-AA------A---------------------GGGTAGA------
---------------------CC-TC--CCACCCT-TGTGTA--TTATT----AC-T---
-TTGTT--GCTTT-GGCG--AA-CCTCA--------------------------------
------------------------------------------------------------
-GGGCTCGC-----CAGA-GGAT---ATCAAAACTC-TT---------------------
-TTTATTAATGTCGTCC--------GAGT---AC-------TA-TA---T-AA---TAGT
TAAAACTTTCAACAACGGATCTCTTGGTTCTGGCATCGATGAAGAACGCAGCGAAATGCG
ATAAGTAATGTGAATTGCAGAATTCAGTGAATCATCGAATCTTTGAACGCACATTGCGCC
CCTTGGTATTCCGGGGGGCATGCCTGTTCGAGCGTCATT-T----CAACC---CTCAAG-
-C---TC----AGC-------------TTGGTA-TTGAG-CCCA-T--------------
---------GTCAGC--------AATGACAGGCTCTAAAATCAGTG-GCGG-CGCCGC--
-TGGGTCCTGAA---------CGTAGT--AA-----------TAACTCTCGTTACAGGTT
CT----CGG-TGTGCT-TC-T-GCCA--A--AA----CCC--A--AAT--------TT--
---T---TCT-A--TGG
>Haradamyces_foliicola_AB329721
CAGAGTTC-ATGCCCG-AA------A---------------------GGGTAGA------
---------------------CC-TC--CCACCCT-TGTGTA--TTATT----AC-T---
-TTGTT--GCTTT-GGCG--GG-TCGCG----CGT-------------------------
----------------GTT-CATC----------------------------------CG
CGCGCTCGC-----CAAA-GGAT---ATCAAAATTC-TT---------------------
-TTTATTAGTGTCGTCT--------GAGT---AC-------TA-TA---T-AA---TAGT
TAAAACTTTCAACAACGGATCTCTTGGTTCTGGCATCGATGAAGAACGCAGCGAAATGCG
ATAAGTAATGTGAATTGCAGAATTCAGTGAATCATCGAATCTTTGAACGCACATTGCGCC
CCTTGGTATTCCGGGGGGCATGCCTGTTCGAGCGTCATT-T----CAACC---CTCAAG-
-C---AC----AGC-------------TTGGTA-TTGAG-TCCA-T--------------
---------GTCAGC--------AATGGCAGGCTCTAAAATCAGTG-GCGG-CGCCGC--
-TGGGTCCTGAA---------CGTAGT--AA-----------TATCTCTCGTTACAGGTT
CT----CGG-TGTGCT-TC-T-GCCA--A--AC----CCC--A--AAT--------CT--
---T---TCT-A--TGG
>Stromatinia_cryptomeriae_MAFF410932
CAGAGCTC-ATGCCCG-AA------A---------------------GGGTAGA------
---------------------AC-TC--CCACCCT-TGTGTA--TTATT----AC-T---
-TTGTT--GCTTT-GGCG--AG-CTGCC----TTC-------------------------
----------------GGGCCCTT-----------------------------------G
TATGCTCGC-----CAGA-GGAT---ATCAAAACTCTTT---------------------
-TTTATTAATGTCGTCT--------GAGT---AC-------TA-TA---C-AA---TAGT
TAAAACTTTCAACAACGGATCTCTTGGTTCTGGCATCGATGAAGAACGCAGCGAAATGCG
ATAAGTAATGTGAATTGCAGAATTCAGTGAATCATCGAATCTTTGAACGCACATTGCGCC
CCTTGGTATTCCGGGGGGCATGCCTGTTCGAGCGTCATT-T----CAACC---CTCAAG-
-C---TT----AGC-------------TTGGTA-TTGAG-CCTA-T--------------
---------GCCAGC--------AATGGCAGGTTCTAAAATCAGTG-GCGG-CGCCGC--
-TGGGTCCTGAA---------CGTAGT--AA-----------TATCTCTCGTTACAGGTT
CT----CGG-TGTGCT-TC-T-GCCA--A--AA----CCC--A--AAT--------CT--
---T---TCT-A--TGG
>Streptobotrys_streptothrix_EU012333
CAGAGTTC-ATGCCCG-AA------A---------------------GGGTAGA------
---------------------CC-TC--CCACCCT-TGTGTA--TTATT----AC-T---
-TTGTT--GCTTT-GGCG--CG-CCGCT----CGC-------------------------
----------------GGG-----------------------------------------
-----GCGC-----CAGA-GGAA---ACCCAAACTC-TT---------------------
-TTTATTAATGTCGTCT--------GAGT---AC-------TA-TA---T-AA---TAGT
TAAAACTTTCAACAACGGATCTCTTGGTTCTGGCATCGATGAAGAACGCAGCGAAATGCG
ATAAGTAATGTGAATTGCAGAATTCAGTGAATCATCGAATCTTTGAACGCACATTGCGCC
CCTTGGTATTCCGGGGGGCATGCCTGTTCGAGCGTCATT-T----CAACC---CTCAAG-
-C---TC----AGC-------------TTGGTA-TTGAG-TCCA-C--------------
---------GTCAGC--------AATGGCCGGCTCTAAAATCAGTG-GCGG-CGCCGC--
-TGGGTCCTGAA---------CGTAGT--AA-----------TATCTCTCGTTACAGGTG
CT----CAA-CGTGCT-TC-T-GCCA--A--AA----CCC--A--AA---------TT--
---T---TCT-A--TGG
>Streptobotrys_caulophylli_KP161602
CAGAGTTC-ATGCCCG-AA------A---------------------GGGTAGA------
---------------------CC-TC--CCACCCT-TGTGTA--TTATT----AC-T---
-TTGTT--GCTTT-GGCG--CG-CCGCT----CGC-------------------------
----------------GGG-----------------------------------------
-----GCGC-----CAGA-GGAA---ACCCAAACTC-TT---------------------
-TTTATTAATGTCGTCT--------GAGT---AC-------TA-TA---T-AA---TAGT
TAAAACTTTCAACAACGGATCTCTTGGTTCTGGCATCGATGAAGAACGCAGCGAAATGCG
ATAAGTAATGTGAATTGCAGAATTCAGTGAATCATCGAATCTTTGAACGCACATTGCGCC
CCTTGGTATTCCGGGGGGCATGCCTGTTCGAGCGTCATT-T----CAACC---CTCAAG-
-C---TC----AGC-------------TTGGTA-TTGAG-TCCA-C--------------
---------GTCAGC--------AATGGCCGGCTCTAAAATCAGTG-GCGG-CGCCGC--
-TGGGTCCTGAA---------CGTAGT--AA-----------TATCTCTCGTTACAGGTG
CT----CAA-CGTGCT-TC-T-GCCA--A--AA----CCC--A--AA---------TT--
---T---TCT-A--TGG
>Monilinia_ssiori_AB220062
CAGAGTTC-ATGCCCG-AG------A---------------------GGGTAGA------
---------------------CC-TC--CCACCCT-TGTGTA--TCGTT----AC-C---
-ATGTT--GCTTT-GGCG--CG-CCGCC----CCC-------------------------
----------------GGGCCTC------------------------------------G
CGCGCGCGC-----CAGA-GGAT---AACCAAACTC-TT---------------------
-TTTATCAACGTCGTCT--------GAGC---AC-------TA-TA---C-AA---TAGT
TAAAACTTTCAACAACGGATCTCTTGGTTCTGGCATCGATGAAGAACGCAGCGAAATGCG
ATAAGTAATGTGAATTGCAGAATTCAGTGAATCATCGAATCTTTGAACGCACATTGCGCC
CCCTGGTATTCCGGGGGGCATGCCTGTTCGAGCGTCATT-T----CAACC---CTCAAG-
-C---GC----AGC-------------TTGGTA-TTGAG-CCCA-T--------------
---------GTCAGC--------GATGGCAGGCTCCAAAGTCA-CG-GCGG-CGCCGC--
-TGGGCCCTGAA---------CGTAGT--AA-----------TATCTCTCGTTACAGGCG
CT----CGG-CGTGCT-TC-T-GCCA--A--AA----CCC--C--AA---------CT--
---T---TCT-N--NNN
>Monilinia_padi_Z73791
CAGAGTTC-ATGCCCG-AG------A---------------------GGGTAGA------
---------------------CC-TC--CCACCCT-TGTGTA--TCATT----AC-C---
-ATGTT--GCTTT-GGCG--CG-CCGCC----C-C-------------------------
----------------GGGCCTC------------------------------------G
CGCGCGCGC-----CAGA-GGAT---AACCAAACTC-TT---------------------
-TTTATCAACGTCGTCC--------GAGC---AC-------TA-TA---C-AA---TAGT
TAAAACTTTCAACAACGGATCTCTTGGTTCTGGCATCGATGAAGAACGCAGCGAAATGCG
ATAAGTAATGTGAATTGCAGAATTCAGTGAATCATCGAATCTTTGAACGCACATTGCGCC
CCTTGGTATTCCGGGGGGCATGCCTGTTCGAGCGTCATT-T----CAACC---CTCAAG-
-C---GC----AGC-------------TTGGTA-TTGAG-CCCA-T--------------
---------GTCAGC--------GATGGCAGGCTCCAAAGTCAGTG-GCGG-CGCCGC--
-TGGGCCCTGAA---------CGTAGT--AA-----------TATCTCTCGTTACAGGCG
CT----CGG-CGTGCT-TC-T-GCCA--A--AA----CCC--C--AA---------CT--
---T---TCT-A--TGG
>Monilinia_aucupariae_Z73771
CAGAGTTC-ACGCCCG-AG------A---------------------GGGTAGA------
---------------------CC-TC--CCACCCT-TGTGTA--TCATT----AC-C---
-TTGTT--GCTTT-GGCG--CG-CCGCC----CTC-------------------------
----------------GGGCCTC------------------------------------G
CGCGCGCGC-----CAGA-GGAT---AACCAAACTC-TT---------------------
-TTTATCAACGTCGTCT--------GAGC---AC-------TA-TA---C-AA---TAGT
TAAAACTTTCAACAACGGATCTCTTGGTTCTGGCATCGATGAAGAACGCAGCGAAATGCG
ATAAGTAATGTGAATTGCAGAATTCAGTGAATCATCGAATCTTTGAACGCACATTGCGCC
CCTTGGTATTCCGGGGGGCATGCCTGTTCGAGCGTCATT-T----CAACC---CTCAAG-
-C---AC----AGC-------------TTGGTA-TTGAG-CCCA-T--------------
---------GTCAGC--------GATGGCAGGCTCCAAAGTCAGTG-GCGG-CGCCGC--
-TGGGTCCTGAA---------CGTAGT--AA-----------TATCTCTCGTTACAGGCG
CT----CGG-CGTGCT-TC-T-GCCA--A--AA----CCC--C--AA---------CT--
---T---TCT-A--TGG
>Monilinia_mali_AB125619
CAGAGTTC-ATGCCCG-AG------A---------------------GGGTAGA------
---------------------CC-TC--CCACCCT-TGTGTA--TCATT----AC-T---
-TTGTT--GCTTT-GGCG--CG-CCGCC----CTC-------------------------
----------------GGGCCTC------------------------------------G
CGCGCGCGC-----CAGA-GGAT---AACCAAACTC-TT---------------------
-TTTATCAACGTCGTCT--------GAGC---AC-------TA-TA---T-AA---TAGT
TAAAACTTTCAACAACGGATCTCTTGGTTCTGGCATCGATGAAGAACGCAGCGAAATGCG
ATAAGTAATGTGAATTGCAGAATTCAGTGAATCATCGAATCTTTGAACGCACATTGCGCC
CCTTGGTATTCCGGGGGGCATGCCTGTTCGAGCGTCATT-T----CAACC---CTCAAG-
-C---AC----AGC-------------TTGGTA-TTGAG-CCCA-T--------------
---------GTCAGC--------GATGGCAGGCTCCAAAGTCAGTG-GCGG-CGCCGC--
-TGGGTCCTGAA---------CGTAGT--AA-----------TACCTCTCGTTACAGGCG
CT----CGG-CGTGCT-TC-T-GCCA--A--AA----CCC--C--AA---------CT--
---T---TCT-N--NNN
>Monilinia_amelanchieris_Z73769
CAGAGTTC-ATGCCCG-AG------A---------------------GGGTAGA------
---------------------CC-TC--CCACCCT-TGTGTA--TCATT----AC-T---
-TTGTT--GCTTT-GGCG--CG-CCGCC----CTC-------------------------
----------------GGGCCTC------------------------------------G
CGCGCGCGC-----CAGA-GGAT---AACCAAACTC-TT---------------------
-TTTATCAACGTCGTCT--------GAGC---AC-------TA-TA---T-AA---TAGT
TAAAACTTTCAACAACGGATCTCTTGGTTCTGGCATCGATGAAGAACGCAGCGAAATGCG
ATAAGTAATGTGAATTGCAGAATTCAGTGAATCATCGAATCTTTGAACGCACATTGCGCC
CCTTGGTATTCCGGGGGGCATGCCTGTTCGAGCGTCATT-T----CAACC---CTCAAG-
-C---AC----AGC-------------TTGGTA-TTGAG-CCCA-T--------------
---------GTCAGC--------GATGGCAGGCTCCAAAGTCAGTG-GCGG-CGCCGC--
-TGGGTCCTGAA---------CGTAGT--AA-----------TATCTCTCGTTACAGGCG
CT----CGG-CGTGCT-TC-T-GCCA--A--AA----CCC--C--AA---------CT--
---T---TCT-A--TGG
>Monilinia_linhartiana_LN908900
CAGAGTTC-ACGCCCG-AG------A---------------------GGGTAGA------
---------------------CC-TC--CCACCCT-TGTGTA--TCATT----AC-T---
-TTGTT--GCTTT-GGCG--CG-CCGCC----CTC-------------------------
----------------GGGCCTC------------------------------------G
CGCGCGCGC-----CAGA-GGAT---AACCAAACTC-TT---------------------
-TTTATCAACGTCGTCT--------GAGC---AC-------TA-TA---T-AA---TAGT
TAAAACTTTCAACAACGGATCTCTTGGTTCTGGCATCGATGAAGAACGCAGCGAAATGCG
ATAAGTAATGTGAATTGCAGAATTCAGTGAATCATCGAATCTTTGAACGCACATTGCGCC
CCTTGGTATTCCGGGGGGCATGCCTGTTCGAGCGTCATT-T----CAACC---CTCAAG-
-C---AC----AGC-------------TTGGTA-TTGAG-CCCA-T--------------
---------GTCAGC--------GATGGCAGGCTTCAAAGTCAGTG-GCGG-CGCCGC--
-TGGGTCCTGAA---------CGTAGT--AA-----------TATCTCTCGTTACAGGCG
CT----CGG-CGTGCT-TC-T-GCCA--A--AA----CCC--C--AA---------CT--
---T---TCT-A--TGG
>Monilinia_seaverii_Z73793
CAGAGTTC-ACGCCCG-CG------A---------------------GGGTAGA------
---------------------CC-TC--CCACCCG-TGTGTA--TCGTT----AC-T---
-TTGTT--GCTTT-GGCG--CG-CCGCC----CCC-------------------------
----------------GGGCCTC------------------------------------G
CGCGCGCGC-----CAGA-GGCT---CCCCAAACCC-TT---------------------
-GTTATCCAGGTCGTCT--------GAGC---AC-------TA-TG---T-AA---TAGT
TAAAACTTTCAACAACGGATCTCTTGGTTCTGGCATCGATGAAGAACGCAGCGAAATGCG
ATAAGTAATGTGAATTGCAGAATTCAGTGAATCATCGAATCTTTGAACGCACATTGCGCC
CCCTGGCATTCCGGGGGGCATGCCTGTTCGAGCGTCATT-T----CAACC---CTCAAG-
-C---GC----AGC-------------TTGGTA-TTGAG-CCCA-T--------------
---------GTCAGC--------GATGGCAGGCTCCAAAGGCAGTG-GCGG-CGCCGC--
-TGGGCCCTGAA---------CGTAGT--AA-----------TATCTCTCGTTACAGGCG
CT----CGA-CGTGCT-CC-C-GCCA--A--AA----CCC--C--AA---------CT--
---T---TCT-A--TGG
>Monilinia_cassiopes_Z73776
CAGAGTTC-ACGCCCG-AG------A---------------------GGGTAGA------
---------------------CC-TC--CCACCCG-TGTGTA--CCATT----AC-T---
-GTGTT--GCTTT-GGCG--AG-CCGCC----CTC-------------------------
----------------GGGCCTA------------------------------------G
CGCGCTCGC-----CAGA-GGAT---TACCAAACCC-TT---------------------
-TTTATTCATGTCGTCT--------GAGC---AC-------TA-TA---T-AA---TAGT
TAAAACTTTCAACAACGGATCTCTTGGTTCTGGCATCGATGAAGAACGCAGCGAAATGCG
ATAAGTAATGTGAATTGCAGAATTCAGTGAATCATCGAATCTTTGAACGCACATTGCGCC
CCTTGGTATTCCGGGGGGCATGCCTGTTCGAGCGTCATT-T----CAACC---CTCAAG-
-C---GC----AGC-------------TTGGTA-TTGAG-CCCG-T--------------
---------GTCAGC--------GATGGCAGGCTCCAAAATCAGTG-GCGG-CGCCGC--
-TGGGCCCTGAA---------CGTAGT--AA-----------TATCTCTCGTTACA-GCG
CT----CGG-CGCGCT-TC-T-GCCA--A--AA----CCC--C--AA---------CT--
---T---TCT-A--TGG
>Sclerotinia_pirolae_Z73798
CAGAGTTC-ACGCCCG-AA------A---------------------GGGTAGA------
---------------------CC-TC--CCACCCT-TGTGTA--TCATT----AC-T---
-TTGTT--GCTTT-GGCG--AG-CCGCC----TTC-------------------------
----------------GGGCCTA------------------------------------G
CGCGCTCGC-----CAGA-GGAT---TACCAAACCCTTT---------------------
-TTTATTCATGTCGTCT--------GAGC---AC-------TA-TA---T-AA---TAGT
TAAAACTTTCAACAACGGATCTCTTGGTTCTGGCATCGATGAAGAACGCAGCGAAATGCG
ATAAGTAATGTGAATTGCAGAATTCAGTGAATCATCGAATCTTTGAACGCACATTGCGCC
CCTTGGTATTCCGGGGGGCATGCCTGTTCGAGCGTCATT-T----CAACC---CTCAAG-
-C---GC----AGC-------------TTGGTA-TTGAG-CCCG-T--------------
---------GTCAGC--------GATGGCAGGCTCCAAAATCAGTG-GCGG-CGCCGC--
-TGGGCCCTGAA---------CGTAGT--AA-----------TATCTCTCGTTACAGGCG
CT----CGG-CGCGCT-TC-T-GCCA--A--AG----CCC--C--AA---------CT--
---T---TCT-A--TGG
>Ciboria_conformata_KJ941075
CAGAGTTC-ATGCCCG-AA------A---------------------GGGTAGA------
---------------------CC-TC--CCACCCT-TGTGTA--TTATT----AC-T---
-TTGTT--GCTTT-GGTG--AA-GAGCC----CCA-------------------------
----------------GATCTTC--------------------------------TG--G
GGCGCCCAC-----CAAA-GACT---ATCAAAACTC-TT---------------------
-TTTATTAATGTCGTCT--------GAGT---AC-------TA-TA---T-AA---TAGT
TAAAACTTTCAACAACGGATCTCTTGGTTCTGGCATCGATGAAGAACGCAGCGAAATGCG
ATAAGTAATGTGAATTGCAGAATTCAGTGAATCATCGAATCTTTGAACGCACATTGCGCC
CCTTGGTATTCCGGGGGGCATGCCTGTTCGAGCGTCATT-T----CAACC---CTCAAG-
-C---TC----AGC-------------TTGGTA-TTGAG-TCCA-T--------------
---------GTCAGT--------AATGGCAGGCTCCAAAATCAGTG-GCGG-CGCCGC--
-TGGGTCCTGAA---------CGTAGT--AA-----------TATCTCTCGTTACAGGCT
CT----CAG-CGTGCT-TC-T-GCCA--A--AA----CCC--A--AA---------CT--
---T---TCT-A--TGG
>Monilinia_jezoensis_AB182265
CCGAGCTC-GCGCCCG-AG------A---------------------GGGCGGA------
---------------------CC-TC--CCACCCG-TGTGTA--CCGCT----AC-G---
-TTGTT--GCTCT-GGCG--AG-CCGCC----TCC-------------------------
----------------GGGCCCC------------------------------------G
CGCGCTCGC-----CAGA-GGCC---CCCCAAACCC-TT---------------------
-TTTATCCCCGTCGTCC--------GAGC---AC-------TA-CA---C-AA---TAGT
TAAAACTTTCAACAACGGATCTCTTGGTTCTGGCATCGATGAAGAACGCAGCGAAATGCG
ATAAGTAATGTGAATTGCAGAATTCAGTGAATCATCGAATCTTTGAACGCACATTGCGCC
CCCTGGTATTCCGGGGGGCATGCCTGTTCGAGCGTCATT-G----CAACC---CTCAAG-
-C---GC----AGC-------------TTGGTA-TTGAG-CCCG-T--------------
---------GCCGGC--------GACGGCAGGCTCCAAAGACAGTG-GCGG-CGCCGC--
-TGGGCCCTGAA---------CGTAGT--CA-----------TCTCTCTCGTTACAGGCG
CT----CGG-CGCGCT-TC-T-GCCC--A--AA----CCC--C--AA---------CT--
---T---TCT-A--TGG
>Monilinia_azaleae_AB182266
CAGAGTGC-CCGCCCG-CG------A---------------------G----GA------
---------------------CC-TC--CCACCCG-TGTGTA--CCGCT----AC-C---
-GTGTT--GCTTT-GGCG--AG-CCGCC----TCC-------------------------
----------------GGGCCTC------------------------------------G
CGCGCTCGC-----CAGA-GGAG---AACCAAACCC-TC---------------------
-TTTATTCATGTCGTCG--------GAGC---AC-------TA-TA---C-AA---TAGT
TAAAACTTTCAACAACGGATCTCTTGGTTCTGGCATCGATGAAGAACGCAGCGAAATGCG
ATAAGTAATGTGAATTGCAGAATTCAGTGAATCATCGAATCTTTGAACGCACATTGCGCC
CCTTGGCATTCCGGGGGGCATGCCTGTTCGAGCGTCATT-T----CAACC---CTCAAG-
-C---GC----AGC-------------TTGGTA-CTGAG-CCCG-T--------------
---------GTCAGC--------GATGGCAGGCTCCAAAATCAGTG-GCGG-CGCCGC--
-TGGGCCCTGAA---------CGTAGT--CA-----------CATCTCTCGTTACAGGCG
CT----CGG-CGCGCT-TC-T-GCCA--A--AA----CCC--C--AA---------CC--
---C---TCC-A--CGG
>Monilinia_megalospora_Z73788
CAGAGCTT-ACGCCTG-AA------A---------------------AAAGGCAG-----
-----------------AACCTC-TC--CACCCTT-TGTGTA--TCGTT----AC-T---
-TTGTT--GCTTT-GGCG--AG-CCGCC----CTC-------------------------
----------------GGGCCTT------------------------------------G
CGTGCTCGC-----CAGA-GGAT---AACCAAACCCTTT---------------------
-TTTATTCATGTCGTCT--------GAGC---AC-------TA-TA---T-AA---TAGT
TAAAACTTTCAACAACGGATCTCTTGGTTCTGGCATCGATGAAGAACGCAGCGAAATGCG
ATAAGTAATGTGAATTGCAGAATTCAGTGAATCATCGAATCTTTGAACGCACATTGCGCC
CCTTGGTATTCCGGGGGGCATGCCTGTTCGAGCGTCATT-T----CAACC---CTCAAG-
-C---AC----AGC-------------TTGGTA-TTGAG-CCCA-C--------------
---------GTCAGC--------GATGGCCGGCTCTAAAATCAGTG-GCGG-CGCCGC--
-TGGGTCCTGAA---------CGTAGT--AA-----------TATCTCTCGTTACAGGTG
CT----CGG-TGTGCT-CC-C-GCCA--A--AA----CCT--C--AA---------TT--
---T---TCT-A--TGG
>Sclerotinia_bulborum_KF859928
CAGAGTTC-ACGCCCG-AA------A---------------------GGGTAGA------
---------------------CC-TC--CCACCCT-TGCGTA--TCATT----AC-T---
-TTGTT--GCTTT-GGCG--AG-CCGTC----CTTC------------------------
---------------GGGGCCTT------------------------------------G
CGCGCTCGC-----CAGA-GGAT---GTCAAAACTC-TT---------------------
-TTTATGAATGTCGTCC--------GAGT---AC-------TA-TG---T-AA---TAGT
TAAAACTTTCAACAACGGATCTCTTGGTTCTGGCATCGATGAAGAACGCAGCGAAATGCG
ATAAGTAATGTGAATTGCAGAATTCAGTGAATCATCGAATCTTTGAACGCACATTGCGCC
CCTTGGCATTCCGGGGGGCATGCCTGTTCGAGCGTCATT-T----CAACC---CTCAAG-
-C---TC----AGC-------------TTGGTA-TTGAG-TCCA-T--------------
---------GTCAGC--------GATGGCAGGCTCTAAAATCAGGG-GCGG-CGCCGC--
-TGGGTCCTGAA---------CGTAGT--CA-----------CATCTCTCGTTCCAGGTG
CT----CAG-CGTGCT-TC-C-GGCA--A--GA----CTT--C--AA----------T--
---T---TCT-A--TGG
>Ciboria_caucus_Z73766
CAGAGTTC-ATGCCCG-AA------A---------------------GGGTAGA------
---------------------CC-TC--CCACCCT-TGTGTA--TTATT----AC-T---
-TTGTT--GCTTT-GGCG--AA-CTGCC----CTT-------------------------
----------------GGGCCTT------------------------------------G
TATGTTCGT-----CAGA-GGAT--AATAAAAACTC-TT---------------------
-TTTATTAATGTCGTCT--------GAGT---AC-------TA-TA---T-AA---TAGT
TAAAACTTTCAACAACGGATCTCTTGGTTCTGGCATCGATGAAGAACGCAGCGAAATGCG
ATAAGTAATGTGAATTGCAGAATTCAGTGAATCATCGAATCTTTGAACGCACATTGCGCC
CCTTGGTATTCCGGGGGGCATGCCTGTTCGAGCGTCATT-T----CAACC---CTCAAG-
-C---AC----AGC-------------TTGGTA-TTGAG-CCTA-T--------------
---------GTCAGT--------AATGGCAGACTCTAAAATCAGTG-GCGG-CGCGAC--
-TGAGGCCTAAA---------CGTAGT--AA-----------TATTTCTCGTTACAGGTT
CC----CAG-T-TGTA-TC-T-GCCA--A--AA----CCC--A--AA---------TT--
---T---CTT-A--TGG
>Encoelia_fascicularis_Z81431
NNNNNNNN-NNNNNNN-NN------N---------------------NNNNNNN------
---------------------NN-NN--NNNNNNN-NNNGTA--TTATT----AC-T---
-TTGTT--GCTTT-GGCA--GG-CTG-C----TTT-------------------------
------------------------------------------------------------
-GCGTCTGC-----CAGA-GGTT---TACCAAACTC-TT---------------------
-TTTATTAATGTCGTCT--------GAGT---AC-------TA-TA---T-AA---TAGT
TAAAACTTTCAACAACGGATCTCTTGGTTCTGGCATCGATGAAGAACGCAGCGAAATGCG
ATAAGTAATGTGAATTGCAGAATTCAGTGAATCATCGAATCTTTGAACGCACATTGCGCC
CCTTGGTATTCCGGGGGGCATGCCTGTTCGAGCGTCATT-T----CAACC---CTCAAG-
-C---AC----AGC-------------TTGGTA-TTGAG-CCCA-T--------------
---------GTCAGC--------GATGGCAGGCTCTAAAATCAGTG-GCGG-CGTCGT--
-TGGGTCCTGAA---------CGTAGT--AA-----------TATCTTTCGTTACAGGTT
CT----CAG-CGTGCT-TC-T-GCCA--A--AA----CCC--A--AC---------TT--
---T---CTA-G--TG-
>Encoelia_sp_HB2015_KT876983
CAGAGTTC-GTGCCCG-GA------A---------------------GGGTAGA------
---------------------CC-TC--CCACCCT-TGTGTA--TTGTT----AC-T---
-TTGTT--GCTTT-GGCA--GG-CTGCC----TTT-------------------------
------------------------------------------------------------
-GCGCCTGC-----CAGA-GGTT---CGTCAAACTC-TT---------------------
-TTTATCAATGTCGTCT--------GAGT---AC-------TA-TA---C-AA---TAGT
TAAAACTTTCAACAACGGATCTCTTGGTTCTGGCATCGATGAAGAACGCAGCGAAATGCG
ATAAGTAATGTGAATTGCAGAATTCAGTGAATCATCGAATCTTTGAACGCACATTGCGCC
CCTTGGTATTCCGGGGGGCATGCCTGTTCGAGCGTCATT-T----CAACC---CTCAAG-
-C---GC----AGC-------------TTGGTA-TTGAG-CCCT-T--------------
---------GTCAGT--------GATGGCAGGCTCTAAAATCAGTG-GCGG-CGCCGT--
-TGGGTCCTGAA---------CGTAGT--AA-----------TATCTCTCGTTACAGGCC
CC----CAG-CGTGCT-TC-T-GCCA--A--CA----CCT--A--AA---------TT--
---T---CTA-G--TGT
>Ciborinia_allii_AB026166
CAGAGCTT-ACGCCCG-CG------A---------------------GGGCAGA------
------------------CCCTC-TC--CCACCCT-TGTGTA--TCACT----AC-C---
-TCGTT--GCTTT-GGCG--GG-TCGTT----TCC-------------------------
-----------------------------------------------------------G
AACGCCCGC-----CAGA-GGGT---CACGAAACTC-TT---------------------
-TTTATTTTTGTCGTCT--------GAGT---AC-------TA-TG---T-AA---TAGT
TAAAACTTTCAACAACGGATCTCTTGGTTCTGGCATCGATGAAGAACGCAGCGAAATGCG
ATAAGTAATGTGAATTGCAGAATTCAGTGAATCATCGAATCTTTGAACGCACATTGCGCC
CCTCGGTATTCCGGGGGGCATGCCTGTTCGAGCGTCATT-T----CAACC---CTCAAG-
-C---AC----AGC-------------TTGGTA-TTGAG-TCCA-T--------------
---------GTCAGC--------AGTGGCAGTCTCTAAAATCAGTG-GCGG-CGCCGC--
-TGGGTCCTGAA---------CGCAGT--AG-----------TATCTCTCGTTACAGGTT
CC----TAG-CGCGCT-TC-T-GCCA--A--CG----CCC-----AA---------TC--
---T---CTC-G--TGG
>Elliottinia_kerneri_LT158475
CAGAGTTC-ATGCCCG-AA------A---------------------GGGTAGA------
---------------------CC-TC--CCACCCT-TGTGTA--TTATT----AC-T---
-TTGTT--GCTTTAGGCA--AG-CCGCC----TTC-------------------------
----------------GGGCCTA------------------------------------A
TGTGCTTCC-----TAAA-GGAT---ATCGAACCTC-TT---------------------
-TTTATTAATGTCGTCT--------GAGT---AC-------TA-TA---T-AA---TAGT
TAAAACTTTCAACAACGGATCTCTTGGTTCTGGCATCGATGAAGAACGCAGCGAAATGCG
ATAAGTAATGTGAATTGCAGAATTCAGTGAATCATCGAATCTTTGAACGCACATTGCGCC
CCTTGGTATTCCGGGGGGCATGCCTGTTCGAGCGTCATT-T----CATCC---CTCAAG-
-C---TC----AGC-------------TTGGTA-TTGAG-CCTA-T--------------
---------GTCAGT--------AATGGCAGGCTCTAAAATCAATG-GCGG-CGCCAC--
-TGGGTCCTAAA---------CGTAGT--AA-----------AATATCTCGTTACAGGCT
CT----CAG-CGTGCT-TC-T-GCCA--A--AA----CCC--T--AAT--------TT--
---T---TTT-AA-TGA
>Kohninia_linnaeicola_AY236424
CAGAGTTC-ATGCCCG-AA------A---------------------GGGTAGA------
---------------------CC-TC--CCACCCT-TGCATATTTTAAT----AC-T---
-TTGTT--GCTTT-GGCG--AG-CTGCC----TAT-------------------------
----------------GGGCCTT------------------------------------G
CATGCTCGC-----CAGA-GATCT-AACCGAAACTC-TT---------------------
-TATGTTAA---CGTCT--------GAGT---AC-------TA-TA---T-AA---TAGT
TAAAACTTTCAACAACGGATCTCTTGGTTCTGGCATCGATGAAGAACGCAGCGAAATGCG
ATAAGTAATGTGAATTGCAGAATTCAGTGAATCATCGAATCTTTGAACGCACATTGCGCC
CCTTGGTATTCCAGGGGGCATGCCTGTTCGAGCGTCATT-T----CAACC---CTCAAG-
-C---TC----AGC-------------TTGGTA-TTGAG-TTCA-T--------------
---------GTCAGC--------AATGGCAAGCTCCAAAATCAGTG-GCGG-CGCCGC--
-TGGGCCCTGAA---------CGTAGT--AA-----------TATCTCTCGTTACAGGTT
CT----CAG-CGTGCC-TC-T-GCCA--A--AA----CCC--C--AA---------CT--
---T---TCT-A--TGG
>Monilinia_urnula_Z73795
CAGAGCTT-ACGCCCG-CG------A---------------------GGGC-GA------
------------------CCCTC-TC--CACCCTC-TGCGTA--CCCAT----AC-T---
-TTGTT--GCCTT-GGCG--GG-CCGCC----CTC-------------------------
----------------GGGCCTC------------------------------------G
CGCGCCCGC-----CAAT--------GACCAAACCCTTT---------------------
-TTTATTCCTGTTGTCT--------GAGC---AC-------TA-TA---C-AA---TAGT
TAAAACTTTCAACAACGGATCTCTTGGTTCTGGCATCGATGAAGAACGCAGCGAAATGCG
ATAAGTAATGTGAATTGCAGAATTCAGTGAATCATCGAATCTTTGAACGCACATTGCGCC
CCTTGGCATTCCGGGGGGCATGCCTGTTCGAGCGTCATT-T----CAACC---CTCAAG-
-C---CC----TGC-------------TTGGTG-TTGAG-CCCT-C--------------
---------GCCAGC--------GATGGCCGGCTCTAAAATCAGTG-GCGG-CGCCGC--
-GGGGCCCTGAA---------CGTAGT--AA-----------TCTCTCTCGTTACAGGTG
CT----CGG-CGCGCT-CC-C-GTCG--A--CC----CTT-----CA---------TC--
---T---TCT-A--TGG
>Monilinia_oxycocci_Z73789
TAGAGCTT-ACGCCCA-CA------G---------------------GGGCAGA------
------------------ACCTC-TC--CACCCTT-TGCGTA--CCCAT----AC-T---
-TTGTT--GCTTT-GGCG--GG-CCGCC----CTC-------------------------
----------------GGGCCTC------------------------------------G
CGCGCCCGC-----CAAT--------GACCAAACCCTTT---------------------
-TTTATTCCTGTCGTCT--------GAGC---AC-------TA-TA---T-AA---TAGT
TAAAACTTTCAACAACGGATCTCTTGGTTCTGGCATCGATGAAGAACGCAGCGAAATGCG
ATAAGTAATGTGAATTGCAGAATTCAGTGAATCATCGAATCTTTGAACGCACATTGCGCC
CCTTGGCATTCCGGGGGGCATGCCTGTTCGAGCGTCATT-T----CAACC---CTCAAG-
-C---CC----TGC-------------TTGGTG-TTGAG-CCCT-C--------------
---------GCCAGC--------GATGGCCGGCTCTAAAATCAGTG-GCGG-CGCCGC--
-GGGGCCCTGAA---------CGTAGT--AA-----------TCTCTCTCGTTACAGGTG
CT----CGG-CGCGCT-CC-C-GTCG--A--CC----CCTTCA--TC---------CT--
---T---TCT-A--TGG
>Monilinia_polycodii_Z73792
TAGAGCTT-ACGCCCT-CA------A---------------------GGGCAGA------
------------------ACCTC-TC--CACCCTT-TGTGTA--TTATT----AC-T---
-TTGTT--GCTTT-GGCG--GG-CCGCC----TCC-------------------------
----------------GGGCCTC------------------------------------G
CGTGCCCGC-----CAAT--------GACCTAACCC-TT---------------------
-TTTATTCATGTCGTCT--------GAGC---AC-------TA-TA---T-AA---TAGT
TAAAACTTTCAACAACGGATCTCTTGGTTCTGGCATCGATGAAGAACGCAGCGAAATGCG
ATAAGTAATGTGAATTGCAGAATTCAGTGAATCATCGAATCTTTGAACGCACATTGCGCC
CCTTGGTATTCCGGGGGGCATGCCTGTTCGAGCGTCATT-T----CAACC---CTCAAG-
-C---CC----TGC-------------TTGGTG-TTGAG-CCCT-C--------------
---------GCCAGC--------GATGGCCGGCTCTAAAATCAGTG-GCGG-CGCCGC--
-TGGGTCCTGAA---------CGTAGT--AA-----------TCTC-CTCGTTACAGGTG
CT----CGG-TGTGCT-CC-C-GTCG--A--AC----CTT-----AA---------CT--
---T---TCT-A--TGG
>Monilinia_baccarum_Z73773
TAGAGCTT-ACGCCCC-CA------A---------------------GGGCAGA------
------------------ACCTC-TC--CACCCTT-TGTGTA--TTATT----AC-T---
-TTGTT--GCTTT-GGCA--GG-CCGCT----TTC-------------------------
----------------GGGCCTC------------------------------------G
CGTGCCTGC-----CAAT--------GACCTAACCC-TT---------------------
-TTTATTCATGTCGTCT--------GAGC---AC-------TA-TA---T-AA---TAGT
TAAAACTTTCAACAACGGATCTCTTGGTTCTGGCATCGATGAAGAACGCAGCGAAATGCG
ATAAGTAATGTGAATTGCAGAATTCAGTGAATCATCGAATCTTTGAACGCACATTGCGCC
CCTTGGTATTCCGGGGGGCATGCCTGTTCGAGCGTCATT-T----CAACC---CTCAAG-
-C---CC----TGC-------------TTGGTG-TTGAG-CCCT-C--------------
---------GCCAGC--------GATGGCCGGCTCTAAAATCAGTG-GCGG-CGCCGC--
-TGGGTCCTGAA---------CGTAGT--AA-----------TCTC-CTCGCTACAGGTG
CT----CGG-TGTGCT-CC-C-GTCG--A--AC----CTT-----AA---------CT--
---T---TCT-A--TGG
>Monilinia_gaylussaciae_Z73782
CAGAGCTT-ACGCCCC-CA------A---------------------GGGCAGA------
------------------ACCTC-TC--CACCCTT-TGTGTA--TTATT----AC-T---
-TTGTT--GCTTT-GGCG--GG-CCGCC----TCC-------------------------
----------------GGGCCTC------------------------------------G
CGTGCCCGC-----CAAT--------GACCTAACCC-TT---------------------
-TTTATTCATGTCGTCT--------GAGC---AC-------TA-TA---C-AA---TAGT
TAAAACTTTCAACAACGGATCTCTTGGTTCTGGCATCGATGAAGAACGCAGCGAAATGCG
ATAAGTAATGTGAATTGCAGAATTCAGTGAATCATCGAATCTTTGAACGCACATTGCGCC
CCTTGGTATTCCGGGGGGCATGCCTGTTCGAGCGTCATT-T----CAACC---CTCAAG-
-C---CC----TGC-------------TTGGTG-TTGAGCCCCT-C--------------
---------GCCAGC--------GATGGCCGGCTCTAAAATCAGTG-GCGG-CGCCGC--
-TGGGTCCTGAA---------CGTAGT--AA-----------TCTC-CTCGTTACAGGTG
CT----CGG-TGTGCT-CC-C-GTCG--A--AC----CTT-----GA---------CT--
---T---TCT-A--TGG
>Encoelia_pruinosa_LT158461
CAGAGTTC-ATGCCCGTAA------A---------------------GGGTAGA------
---------------------CC-TC--CCACCCT-TGTATG--TTATT----AC-T---
-TGGTT--GCTTT-GGCG--GG-CTGCC----TATATTA-ACAT----------------
-----------------------------------------------------------T
AGCGTCCGC-----CAGA-GGTT---TATCAAACTC-TT---------------------
-TTTATTAATGTCGTCC--------GAGT---AC-------TA-TA---T-AA---TAGT
TAAAACTTTCAACAACGGATCTCTTGGTTCTGGCATCGATGAAGAACGCAGCGAAATGCG
ATAAGTAATGTGAATTGCAGAATTCAGTGAATCATCGAATCTTTGAACGCACATTGCGCC
CCTTGGTATTCCGGGGGGCATGCCTGTTCGAGCGTCATA-T----CAA-C---ATCAAG-
-C---AC----AGC-------------TTGGTA-TTGAG-CCCT-T--------------
---------GTCAGT--------AATGGCAGACTCTAAAATCAATG-GCGG-TGCCGC--
-TGGGTCCTGAA---------CGTAGT--AA-----------CATCTCTCGTTCCAGGCT
CT----CAG-TATGCT-TC-T-GTGT--A--TT----TGT--T--AA---------TA--
---T---TCT-AG-TTG
>Ciborinia_erythronii_Z73767
NNNAGCTC-GCGCCCG-AG------A---------------------GG---GA------
---------------------CC-TC--CCACCCT-TGCGTA--TCATT----AC-T---
-TTGTT--GCTTT-GGCG--CG-CGCCC----CCC-------------------------
----------------GGGCCAC-------------------------------------
---GCGCGC-----CAGA-GGTG---AATCAAACTC--T---------------------
-TTTGTACATGTCGTCT--------GAGC---AC-------TA-TT---T-AA---TAGT
TAAAACTTTCAACAACGGATCTCTTGGTTCTGGCATCGATGAAGAACGCAGCGAAATGCG
ATAAGTAATGTGAATTGCAGAATTCAGTGAATCATCGAATCTTTGAACGCACATTGCGCC
CCTTGGTATTCCGGGGGGCATGCCTGTTCGAGCGTCATT-A----CAACC---CTCAAG-
-C---TC----AGC-------------TTGGTC-TTGAG-CCC--C--------------
---------GCCGGC--------GATGGCGGGCTCCAAAATCAGTG-GCGG-CGCCGT--
-CGGGTCCTGAA---------CGCAGT--AC-----------GATATTTCGTTACAGGTG
CT----CGG-CGCGCT-CC-C-GCCA--A--AA----CCC-----AT---------CT--
---T---TCT-A--TGG
>Rutstroemia_petiolorum_U21822
CAGAGTTC-ATGCCCT-AA------C---------------------GGGTAGA------
---------------------CC-TC--CCACCCT-TGTGTA--TTTAT----AC-T---
-TTGTT--GCTTT-GGCG--AG-CTGCCCTGGGCTTAATTG-------------------
----CCCAGAG-CCTCAAGCT---------TTC-GAGCC----------------TGAGA
GTCGTTCGC-----CGAA-GGAA---AAATAAACCC-TG---------------------
-ATAATTAGTGTCGTCT--------GAGT---AC-------TA-TA---T-AA---TAGT
TAAAACTTTCAACAACGGANNNNNNNNNNNNNNNNNNNNNNNNNNNNNNNNNNNNNNNNN
NNNNNNNNNNNNNNNNNNNNNNNNNNNNNNNNNNNNNNNNNNNNNNNNNNNNNNNNNNNN
NNNNNNNNNNNNNNNNNNNNNNNNNNNNNNNNNNNNNNN-N----NNNNN---NNNNNN-
-N---NN----NNN-------------NNNNNN-NNNNN-NNN--N--------------
---------NNNNNNN------NNNNNNNNNNNNNNNNNNNNNNNN-NNNN-NNNNNN--
-NNNNNNNNNNN---------NNNNNN--NN-----------NNNNNNNNNNNNNNNNNN
NN----NNN-NNNNNN-NN-N-NNNN--NNNNN----NNN-NN--NN---------NN--
---N---NNN-N--NNN
>Rutstroemia_tiliacea_LT158428
CAGAGTTC-ATGCCCT-AA------C---------------------GGGTAGA------
---------------------CC-TC--CCACCCT-TGTGTA--TTTAT----AC-T---
-TTGTT--GCTTT-AGCG--CG-CTGCCCCGGGCTTAACTG-------------------
----CCCGGAG-CCTCAAGCT---------TTC-GAGCC----------------TGAGA
GCCGCTCGC-----CGAA-GGAA---AAATAAACCC-TG---------------------
-ATAATTAGTGTCGTCT--------GAGT---AC-------TA-TA---T-AA---TAGT
TAAAACTTTCAACAACGGATCTCTTGGTTCTGGCATCGATGAAGAACGCAGCGAAATGCG
ATAAGTAATGTGAATTGCAGAATTCAGTGAATCATCGAATCTTTGAACGCACATTGCGCC
CCTTGGTATTCCGGGGGGCATGCCTGTTCGAGCGTCATT-T----CAACC---CTCAAG-
-C---TC----AGC-------------TTGGTA-TTGGG-CTT--C--------------
---------GTCGGTC------ACACGACGGGCCTTAAAATCAGTG-GCGG-CGCCGT--
-TGGGTCCTGAA---------CGTAGT--AA-----------TATATTTCGTTACAGGTG
CC----CCG-CGTGCT-TC-T-GCCA--TTAAA----CCC-CC--AA---------TT--
---T---TTT-A--TGG
>Rutstroemia_fruticeti_KF588370
CAGAGTTC-ATGCCCT-AA------C---------------------GGGTAGA------
---------------------CC-TC--CCACCCT-TGTGTA--TTTAT----AC-C---
-TTGTT--GCTTT-GGCG--AG-CTGCCCCGGGCTTAACTG-------------------
----CCCGGAG-CCTCAAGCT---------TTC-AAGCC----------------TGAGA
GTCGCTCGC-----CAAA-GGAA---AGATAAACCC-TG---------------------
-ATAATTAGTGTCGTCT--------GAGT---AC-------TA-TA---T-AA---TAGT
TAAAACTTTCAACAACGGATCTCTTGGTTCTGGCATCGATGAAGAACGCAGCGAAATGCG
ATAAGTAATGTGAATTGCAGAATTCAGTGAATCATCGAATCTTTGAACGCACATTGCGCC
CCTTGGTATTCCGGGGGGCATGCCTGTTCGAGCGTCATT-T----CAACC---CTCAAG-
-C---TC----AGC-------------TTGGTA-TTGGG-CCT--C--------------
---------GTCGGTC------ACACGACGGGCCTTAAAATCAGTG-GCGG-CGCCGT--
-TGGGTCCTGAA---------CGTAGT--AA-----------TATATTTCGTTACAGGTG
CC----CCG-CGTGCT-TC-T-GCCA--TTAAA----CCC-CT--AA---------TT--
---T---CTT-A--TGG
>Rutstroemia_echinophila_KF588371
CAGAGTTC-ATGCCCT-AA------C---------------------GGGTAGA------
---------------------CC-TC--CCACCCT-TGTGTA--TTTAT----AC-T---
-TTGTT--GCTTT-GGCG--AG-CTGCTCTGGGCCTTACAG-------------------
----CTTAGAG-CCCCAGGCT---------TTC-GAGCC----------------TGAGA
GTCGTTCGC-----CGAA-GGAA---AAATAAACCC-TG---------------------
-ATAATTATTGTCGTCT--------GAGT---AC-------TA-TA---T-AA---TAGT
TAAAACTTTCAACAACGGATCTCTTGGTTCTGGCATCGATGAAGAACGCAGCGAAATGCG
ATAAGTAATGTGAATTGCAGAATTCAGTGAATCATCGAATCTTTGAACGCACATTGCGCC
CCTTGGTATTCCGGGGGGCATGCCTGTTCGAGCGTCATT-T----CAACC---CTCAAG-
-C---TT----AGC-------------TTGGTA-TTGGG-CTT--C--------------
---------GTCGGTA------ACACGACGGGCCTTAAAATCAGTG-GCGG-CGCCGT--
-TGGGTCCTGAA---------CGTAGT--AA-----------TCTATTTCGTTACAGGTG
CC----TCG-CGTGCT-TC-T-GCCA--TTAAA----CCC-CC--AA---------TT--
---T---TTT-A--TGG
>Rutstroemia_juniperi_LT158465
CAGAGTTC-ATGCCCT-CA------C---------------------GGGTAGA------
---------------------CC-TC--CCACCCT-TGTGTA--TCTAT----AC-T---
-TTGTT--GCTTT-GGCG--AG-CTGCCCCAGGCGTCACTG-------------------
----CCCGGGG-CCTCACGCT---------TTC-GAGCC----------------GGAGA
GTCGCTCGC-----CGAA-GGAA---AAATAAACCC-TG---------------------
-ATAGTTAGTGTCGTCT--------GAGT---AC-------TA-TA---T-AA---TAGT
TAAAACTTTCAACAACGGATCTCTTGGTTCTGGCATCGATGAAGAACGCAGCGAAATGCG
ATAAGTAATGTGAATTGCAGAATTCAGTGAATCATCGAATCTTTGAACGCACATTGCGCC
CCTTGGTATTCCGGGGGGCATGCCTGTTCGAGCGTCATT-T----CAACC---CTCAAG-
-C---TC----AGCT------------TTGGTA-TTGGG-CTT--C--------------
---------GTCGGTC------ACACGACGGGCCTTAAAATCAGTG-GCGG-CGCCGT--
-TGGGTCCTGAA---------CGTAGT--AA-----------TATATTTCGTTACAGGTG
CC----CCG-CGTGCT-CC-T-GCCA--TTAAA----CCC-CC--AA---------TT--
---T---TTN-N--NNN
>Rutstroemia_firma_KF588369
CAGAGTTC-ATGCCCT-CA------C---------------------GGGTAGA------
---------------------CC-TC--CCACCCT-TGTGTA--TCTAT----AC-A---
-TTGTT--GCTTT-GGCG--AG-CTGCCTTGGCCTTAACTGC------------------
----CCCAAGG-CCTCAAGCT---------TTC-GAGCC----------------TGAGA
GTCGCCCGC-----CGGA-GGAA---AAATAAACCC-TG---------------------
-ATAATTAATGTCGTCT--------GAGT---AC-------TA-TA---T-AA---TAGT
TAAAACTTTCAACAACGGATCTCTTGGTTCTGGCATCGATGAAGAACGCAGCGAAATGCG
ATAAGTAATGTGAATTGCAGAATTCAGTGAATCATCGAATCTTTGAACGCACATTGCGCC
CCTTGGCATTCCGGGGGGCATGCCTGTTCGAGCGTCATT-T----CAACC---CTCAAG-
-C---TC----AGC-------------TTGGTA-TTGGG-CCT--C--------------
---------GTCGGTT------ACACGACGGGCCTTAAAGTCAGTG-GCGG-CGCCGT--
-TGGGTCCTGAA---------CGTAGT--AA-----------TATATTTCGTTACAGGTG
CC----CCG-CGTGCT-TC-T-GCCA--TTAAA----CCC-CC--AA---------TC--
---T---TTT-A--TGG
>Rutstroemia_bolaris_Z80894
CAGAGTTC-ATGCCCT-CA------C---------------------GGGTAGA------
---------------------CC-TC--CCACCCT-TGTGTA--TTTAT----AC-T---
-TTNTT--GCTTT-GGCG--AG-CTGCCCTGGGCTTAACTGC------------------
----CTCANAG-CCTCAAGCT---------TTC-GAGCC----------------TGAGA
GTCGCTCGC-----CGGA-GGAA---AACTAAACCC-TG---------------------
-ATAATTAATGTCGTCT--------GAGT---AC-------TA-TA---T-AA---TAGT
TANAACTTTCAACAACGGATCTCTTGGTTCTGGCATCGATGAAGAACGCAGCGAAATGCG
ATAAGTAATGTGAATTGCAGAATTCAGTGAATCATCGAATCTTTGAACGCACATTGCGCC
CCTTGGTATTCCGGGGGGCATGCCTGTTCGAGCGTCATN-T----CAACC---CTCAAG-
-C---TC----AGC-------------TTGGTA-TTGGG-CCC--C--------------
---------GTCGGTA------ACACGACGGGCCTTAAAATCAGTG-GCGG-CGCCGT--
-TGGGTCCTGAA---------CGTAGT--AA-----------TACATTTCGTTACGGGTG
CC----CCG-CGTGCT-TC-T-GCCA--TCAAA----CCC-CC--AA---------TT--
---T---TCT-A--TGG
>Poculum_sydowianum_AY853238
CAGAGTTC-ATGCCCT-AA------C---------------------GGGTAGA------
---------------------CC-T---CCACCCT-TGTGTA--TTTAT----AC-T---
-TTGTT--GCTTT-GGCG--AG-CTGCCCTGGGCTTAATTG-------------------
----TCCAGAG-CCCCAGGCT---------TTC-GAGCC----------------TGAGA
GTCGTTCGC-----CGAA-GGAA---AACTAAACCC-TG---------------------
-ATAATTATTGTCGTCT--------GAGT---AC-------TA-TA---T-AA---TAGT
TAAAACTTTCAACAACGGATCTCTTGGTTCTGGCATCGATGAAGAACGCAGCGAAATGCG
ATAAGTAATGTGAATTGCAGAATTCAGTGAATCATCGAATCTTTGAACGCACATTGCGCC
CCTTGGTATTCCGGGGGGCATGCCTGTTCGAGCGTCATT-T----CAACC---CTCAAG-
-C---TT----AGC-------------TTGGTA-TTGGG-CTT--C--------------
---------GTCAGTA------AAATGACGGGCTTTAAAATCAGTG-GCGG-CGCCAC--
-TAGGCCCTGAA---------CGTAGT--AA-----------TATATTTCGTTATAGGTG
TC----TAG-TGTGCT-TC-T-GCCAATTAAAC----CCC-CA--AA---------TT--
---T---TTT-A--TGG
>Rutstroemia_johnstonii_LT158456
CAGAGTGC-ATGCCCT-CA------C---------------------GGGTTGA------
---------------------CC-TC--CCACCCT-TGTGTA--TCTAT----AC-T---
-GTGTT--GCTTT-GGCG--AG-CTGCCCCAGGCGTCACGG-------------------
----CCCGGAG-CCTCACGCT---------TTC-GAGCC----------------TGAGA
GTCGCTCGC-----CGAA-GGGA---AAAGAAACCC-TG---------------------
-AGCATGAGTGTCGTCT--------GAGC---AC-------TA-TA---C-AA---TAGT
TAAAACTTTCAACAACGGATCTCTTGGTTCTGGCATCGATGAAGAACGCAGCGAAATGCG
ATAAGTAATGCGAATTGCAGAATTCAGTGAATCATCGAATCTTTGAACGCACATTGCGCC
CCTTGGTATTCCGGGGGGCATGCCTGTTCGAGCGTCATC-T----CAACC---CTCAAG-
-C---TC----CGC-------------TTGGTA-TTGGG-CTT--C--------------
---------GTCGGTC------ACACGACGGGCCTTGAAATCAGTG-GCGG-CGCCGT--
-GGGGTCCTGAA---------CGTAGT--AA-----------CATATTTCGTTCCAGGTG
CC----CCG-CGTGCT-CC-T-GCCA--TCAAA---CCCC-CC--CA---------TT--
---T---TCT-A--TGG
>Poculum_pseudosydowianum_AB904508
CAGAGTTC-ATGCCCT-AA------C---------------------GGGTAGA------
---------------------CC-TC--CCACCCT-T---TT--TTTAT----AC-T---
-TTGCG--AATCC-GGCG--AG-TTGTCCCGCGCTTAACTG-------------------
----CCCGGGA-CCCCAGGCT---------TTC-GGGCC----------------TGGGA
GTCGCTCGC-----CGGG-GGAG---CATTAAATTC-TG---------------------
-ATAATT-TTGTCGTCT--------GAGT---AC-------TA-TA---T-AA---TAGT
TAAAACTTTCAACAACGGATCTCTTGGTTCTGGCATCGATGAAGAACGCAGCGAAATGCG
ATAAGTAATGTGAATTGCAGAATTCAGTGAATCATCGAATCTTTGAACGCACATTGCGCC
CCTTGGTATTCCGGGGGGCATGCCTGTTCGAGCGTCATT-T----CAACC---CTCAAG-
-C---CT----AGC-------------TTGGTA-TTGGG-CTT--C--------------
---------GCCGGTC------ACACGGCGGGCTTTAAAATCAGTG-GCGG-CGCCGC--
-TGGGCCCTGAA---------CGTAGT--AA-----------TATATTTCGTTATAGGTG
TC----TGG-TGTGCT-TC-T-GCCA--TTAAA----CCC-CC--AA---------TT--
---T---TTT-A--TGG
>Lanzia_luteovirescens_Z81436_KC533545
CAGAGTTC-ATG-CCT-AA------C---------------------GGGTAGA------
---------------------CC-TC--CCACCCT-TGTGTA--ATTAT----AC-T---
-TTGTT--GCTTT-GGCG--AA-TTGCGTGGCCTCTCGGGG-------------------
------TCTCG-CCTCGAGCT---------TCA-CAGCC----------------TGAGA
GTCGTTCGC-----CAGA-GGAT---ACCAAAACTC-TG---------------------
-AATATTAATGTCGTCT--------GAGT---AC-------TA-TA---T-AA---TAGT
TAAAACTTTCAACAACGGATCTCTTGGTTCTGGCATCGATGAAGAACGCAGCGAAATGCG
ATAAGTAATGTGAATTGCAGAATTCAGTGAATCATCGAATCTTTGAACGCACATTGCGCC
CCTTGGTATTCCGGGGGGCATGCCTGTTCGAGCGTCATT-T----CAACC---CTCAAG-
-C---TC----AGC-------------TTGGTA-TTGGG-CCC--T--------------
---------GTCGGTA------AAACGACAGGCCTTAAAATCAGTG-GCGG-CGCCGT--
-TGGGTCCTGAA---------CGTAGT--AA-----------TATATTTCGTTACAGGTA
CT----TGA-TGTGCT-TC-T-GCCA--TTAAA----CCC-CC--AA---------TT--
---T---TCT-A--TGG
>Lanzia_griseliniae_AY755333
CAGAGTTC-ATGCCCT-AA------C---------------------GGGTAGA------
---------------------CC-TC--CCACCCT-TGTGTA--TTTAT----AC-T---
-TTGTT--GCTTT-GGCG--GA-G------------AGTGG-------------------
------------CGTCACATC---------CAC-GCACT----------------GAGAA
GTACTCCGC-----CAGA-GGAA---AACTAAATTC-TG---------------------
-ATTATTAATATCGTCTC-------GAGT---AC-------TA-TA---T-AA---TAGT
TAAAACTTTCAACAACGGATCTCTTGGTTCTGGCATCGATGAAGAACGCAGCGAAATGCG
ATAAGTAATGTGAATTGCAGAATTCAGTGAATCATCGAATCTTTGAACGCACATTGCGCC
CCTTGGTATTCCGGGGGGCATGCCTGTTCGAGCGTCATT-T----CAACC---CTCAAG-
-C---TC----AGC-------------TTGGTA-TTGGG-ATT--C--------------
---------ATTGGTA------AAACGATGGTCCTCAAAATCAGTG-GCGG-CGCCGT--
-TGGGTCCTGAA---------CGTAGT--AT-----------TATATTTCGTTACAGGTA
CC----TCG-CGTGCT-TC-T-GCCA--TTAAA----CCC-CA--AA---------TT--
---T---TCT-A--TGG
>Lanzia_allantospora_AY755334
CAGAGTTC-ATGCCCT-AA------C---------------------GGGTAGA------
---------------------CC-TC--CCACCCT-TGTGTA--TTTAT----AC-T---
-TTGTT--GCTTT-GGCG--GA-GT-CGCAGATCACAGTTG-------------------
------------TGACATCAG---------CTC-GCGTT----------------GA-CA
CTCCTCCGC-----CAGA-GGAA---ACCTAAATTC-TG---------------------
-ATTATTAGTGTCGTCT--------GAGT---AC-------TA-TA---T-AA---TAGT
TAAAACTTTCAACAACGGATCTCTTGGTTCTGGCATCGATGAAGAACGCAGCGAAATGCG
ATAAGTAATGTGAATTGCAGAATTCAGTGAATCATCGAATCTTTGAACGCACATTGCGCC
CCTTGGTATTCCGGGGGGCATGCCTGTTCGAGCGTCATT-T----CAACC---CTCAAG-
-C---TC----AGC-------------TTGGTA-TTGGG-ATT--C--------------
---------ATCGGTA------AAACGATGGTCCTCAAAATCAGTG-GCGG-CGCCGT--
-TGGGTCCTGAA---------CGTAGT--AA-----------TATATTTCGTTACAGGTA
CC----TCG-CGTGCT-TC-T-GCCA--TTAAA----CCC-CA--AA---------TT--
---T---TCT-A--TGG
>Roseodiscus_sinicus_JX260730
CAGAGTTC-ATGCCCT-TC------G---------------------GGGTAGT------
---------------------CC-TC--CCACCCT-TGTGTA--TTTAT----AC-T---
-TTGTT--GCTTT-GGCG--GG-GTGCTCAG-----------------------------
----CCCTATG-GTTGAGCCT---------CAT-TAATT----------------TGAGA
GTCCCCCGC-----CAGA-GGAA---ACCTAAATTC-TG---------------------
AATTATACGTGTCGTCT--------GAGA---AA-------CA-TA---T-AA---TAGT
TAAAACTTTCAACAACGGATCTCTTGGTTCTGGCATCGATGAAGAACGCAGCGAAATGCG
ATAAGTAATGTGAATTGCAGAATTCAGTGAATCATCGAATCTTTGAACGCACATTGCGCC
CCTTGGTATTCCGGGGGGCATGCCTGTTCGAGCGTCATT-T----CAACC---CTCAAG-
-C---TT----TGC-------------TTGGTA-TTGGG-CTT--T--------------
---------ATCTGTA------AAAAGATAGGCCTCAAAATCAGTG-GCGG-CGCCGT--
-TGGGTCCTGAA---------CGTAGT--AA-----------TACTTTTCGTTACAGGTA
CT----CCG-CGAGCT-TC-T-GCCA--TTAAA----CCC-CA--AA---------TT--
---T---TTT-A--TGG
>Moellerodiscus_iodotingens_KJ941081
CAGAGTTC-ATGCCCT-AA------C---------------------GGGTAGA------
---------------------CC-TC--CCACCCT-TGTGTA--TTTAT----AC-T---
-ATGTT--GCTTT-GGCG--GA-TAGCTCTTTTCTT---GAA------------------
----------------AAAGA---------ATT-GGGTA-------------------AT
CATGTCCGC-----CAGA-GGAT---ACCAAACTCA-TA---------------------
-TTTATCATTGTCGTCT--------GAGT---AC-------TA-TA---T-AA---TAGT
TAAAACTTTCAACAACGGATCTCTTGGTTCTGGCATCGATGAAGAACGCAGCGAAATGCG
ATAAGTAATGTGAATTGCAGAATTCAGTGAATCATCGAATCTTTGAACGCACATTGCGCC
CCTTGGTATTCCAGGGGGCATGCCTGTTCGAGCGTCATT-T----CAACC---CTCAAG-
-C---TA----TGC-------------TTGGTA-TTGGG-CTCT-T--------------
---------GTCAGTA------ATATGACATGCCTCAAAATCAGTG-GCGG-CGCCGT--
-TGGGTCCTGAA---------CGTAGT--AA-----------TATATTTCGTTACAGGTT
CT----CAG-CGAGCT-TC-T-GCCA--TTAAA----CCC-CC--AA----------T--
---T---TCT-A--TGG
>Moellerodiscus_lentus_KJ941083
CAGAGTTC-ATGCCCT-AA------C---------------------GGGTAGA------
---------------------CC-TC--CCACCCT-TGTGTA--TTTAT----AC-T---
-TTGTT--GCTTT-GGCG--AA-TAGTGCGTCTGAC---GCA------------------
----CCTCAGC-CCTCGGGCT---------GTG-AGATT-------------------CT
CTTGTTCGC-----CAGA-GGAT---ACCAAACTCA-TA---------------------
-TTTATTAGTGTCGTCT--------GAGT---AC-------TA-TA--TT-AA---TAGT
TAAAACTTTCAACAACGGATCTCTTGGTTCTGGCATCGATGAAGAACGCAGCGAAATGCG
ATAAGTAATGTGAATTGCAGAATTCAGTGAATCATCGAATCTTTGAACGCACATTGCGCC
CCTTGGTATTCCAGGGGGCATGCCTGTTCGAGCGTCATT-T----CAACC---CTCAAG-
-C---TC----TGC-------------TTGGTA-TTGGG-CTCC-T--------------
---------GTCAGTA------AAATGACAGGCCTCAAAATCAGTG-GCGG-CGCCGT--
-TGGGTCCTGAA---------CGTAGT--AA-----------TATATTTCGTTACAGGTT
CT----CAA-TGTGCT-TC-T-GCCA--TTAAA----CCC-CA--AA---------TT--
---T---TCT-A--TGG
>Scleromitrula_calthicola_Z80887
CAGAGTTC-ATG-CCT-AA------C---------------------GGGTAGA------
---------------------CC-TC--CCACCCT-TGTGTA--TTTAT----AC-T---
-ATGTT--GCTTT-GGCG--GG-TTGCATTTCTCCCAAGGAG------------------
----------------GTGCT---------TCA-GGGCT-------------------TG
CTCGCCCGC-----CGAA-GGAT---ACCTAAACTC-TG---------------------
-TTTATTAATGTCGTCT--------GAGT---AC-------TA-TA---T-AA---TAGT
TAAAACTTTCAACAACGGATCTCTTGGTTCTGGCATCGATGAAGAACGCAGCGAAATGCG
ATAAGTAATGTGAATTGCAGAATTCAGTGAATCATCGAATCTTTGAACGCACATTGCGCC
CCTTGGTATTCCGGGGGGCATGCCTGTTCGAGCGTCATT-T----CAACC---CTCAAG-
-C---TC----TGC-------------TTGGTA-TTGGG-CCT--C--------------
---------GCCAGTA------AAATGGCGGGCCTTAAAATCAGTGTGCGG-TGCCGT--
-TGGGTCCTGAG---------CGTAGT--AAT----------TTTTTCTCGCTACAGGTT
CC----CCG-CGTGCC-TC-T-GCCA--TTAAA----CCC-CA--AAT--------TT--
---T---TCT-A--TGG
>Scleromitrula_rubicola_Z80891
CAGAGTTC-ATG-CCT-AA------C---------------------GGGTAGA------
---------------------CC-TC--CCACCCT-TGTGTA--TTTAT----AC-C---
-ATGTT--GCTTT-GGCG--GG-TTGCACTTCT------AAA------------------
----------------GTGCT---------TCA--GGCT-------------------CG
CTCGCCCGC-----CGAA-GGAT---AACCAAACTC-TG---------------------
-TTTATTAATGTCGTCT--------GAGT---AC-------TA-TA---C-AA---TAGT
TAAAACTTTCAACAACGGATCTCTTGGTTCTGGCATCGATGAAGAACGCAGCGAAATGCG
ATAAGTAATGTGAATTGCAGAATTCAGTGAATCATCGAATCTTTGAACGCACATTGCGCC
CCTTGGTATTCCGGGGGGCATGCCTGTTCGAGCGTCATT-T----CAACC---CTCAAG-
-C---TC----TGC-------------TTGGTA-TTGGG-CCT--C--------------
---------GCCAGTA------AAATGGCGGGTCTTAAAATCAGTGTGCGG-TGCCGT--
-TGGGTCCTGAG---------CGTAGT--AAT----------TTTTTCTCGCTACAGGTT
CC----CCG-CGTGCC-TC-T-GCCA--TTAAA----CCC-CA--AAT--------TT--
---T---TCT-A--TGG
>Scleromitrula_candolleana_Z80878
CAGAGTTC-ATGCCCT-AA------C---------------------GGGTAGA------
---------------------CC-TC--CCACCCT-TGTGTA--TTTAT----AC-T---
-ATGTT--GCTTT-GGCG--GG-TAGCACCTCC-------GG------------------
----------------GTGCT---------TCA-GGGCT-------------------TG
CTCGCCCGC-----CGAA-GGAT---ACCTAAACTC-TG---------------------
-TTTATTAATGTCGTCT--------GAGT---AC-------TA-TA---T-AA---TAGT
TAAAACTTTCAACAACGGATCTCTTGGTTCTGRCATCGATGAAGAACGCAGCGAAATGCG
ATAAGTAATGTGAATTGCAGAATTCAGTGAATCATCGAATCTTTGAACGCACATTGCGCC
CCTTGGTATTCCGGGGGGCATGCCTGTTCGAGCGTCATT-T----CAACC---CTCAAG-
-C---TC----TGC-------------TTGGTA-TTGGG-CCTC-C--------------
---------GCCAGTA------AAATGGCGGGCCTTAAAATCAGTGTGCGG-TGCCGT--
-TGGGTCCTGAG---------CGTAGT--AA-----------TTTTTCTCGCTACAGGTT
CC----CCG-CGTGCC-TC-T-GCCA--TTAAA----CCC-CA--AA---------TT--
---T---TCT-A--TGG
>Scleromitrula_shiraiana_HQ833456
CAGAGTTC-ATGCCCT-AA------C---------------------GGGTAGA------
---------------------CC-TC--CCACCCT-TGTGTA--TTTAT----AC-T---
-ATGTT--GCTTT-GGTG--GG-TTGCGCCTCC-------GG------------------
----------------GTGCT---------TCA-GGGCT-------------------TG
CTCGCCCGC-----CGAA-GGAT---ATTTAAACTC-TG---------------------
-TTTATTATTGTCGTCT--------GAGT---AC-------TA-TA---T-AA---TAGT
TAAAACTTTCAACAACGGATCTCTTGGTTCTGGCATCGATGAAGAACGCAGCGAAATGCG
ATAAGTAATGTGAATTGCAGAATTCAGTGAATCATCGAATCTTTGAACGCACATTGCGCC
CCTTGGTATTCCGGGGGGCATGCCTGTTCGAGCGTCATT-T----CAACC---CTCAAG-
-C---TT----TGC-------------TTGGTA-TTGGG-CCT--C--------------
---------GCCAGTA------AAATGGCGGGCCTTAAAATCAGTGTGCGG-TGCCGT--
-TGGGTCCTGAG---------CGTAGT--AAT----------TTTTTCTCGCTACAGGTT
CC----CCG-CGTGCT-TC-T-GCCA--TTAAA----CCC-CC--AA---------TT--
---T---TCT-A--TGG
>Scleromitrula_spiraeicola_Z81448
CAGAGTTC-ATGCCCT-AA------A---------------------GGGTAGA------
---------------------CC-TC--CCACCCT-TGTGTA--TTTAT----AC-T---
-ATGTT--GCTTT-GGCG--GG-TTGCATTTCT------AAA------------------
----------------ATGCT---------TCA-GGGCT-------------------TG
CTCGCCCGC-----CGAA-GGAT---ACCTAAACTC-TG---------------------
-TTTATTAGTGTCGTCT--------GAGT---AC-------TA-TA---T-AA---TAGT
TAAAACTTTCAACAACGGATCTCTTGGTTCTGGCATCGATGAAGAACGCAGCGAAATGCG
ATAAGTAATGTGAATTGCAGAATTCAGTGAATCATCGAATCTTTGAACGCACATTGCGCC
CCTTGGTATTCCGGGGGGCATGCCTGTTCGAGCGTCATT-T----CAACC---CTCAAG-
-C---TC----TGC-------------TTGGTA-TTGGG-CCT--C--------------
---------GCCAGTA------AGATGGCGGGCCTTAAAATCAGTGTGCGG-TGCCGT--
-TGGGTCCTGAG---------CGTAGT--AA-----------TTTCTCTCGCTACAGGTT
CC----CCG-CGTGCC-TC-T-GCCA--TTAAA----CCC-CC--AA---------TT--
---T---TCT-A--TGG
>Rutstroemia_elatina_JF908711
CAGAGTTC-ATGCCCT-AA------C---------------------GGGTAGA------
---------------------CC-TC--CCACCCT-TGTGTA--TTCAA----GG-T---
-TTATTT-GGAACCAGTG--TG-TTGTTCCGAGCCTCACGG-------------------
----CACGGAA-CCCCGGGCT---------CTC-GGGCC----------------TGGGA
GCCACACAC-----TGGG-GAAG---GATTATACTC-TTT--------------------
ACAAATAACTGTCGTCT--------GAGT---AC-------TA-TA---T-AA---TAGT
TAAAACTTTCAACAACGGATCTCTTGGCTCTGGCATCGATGAAGAACGCAGCGAAATGCG
ATAAGTAATGTGAATTGCAGAATTCAGTGAATCATCGAATCTTTGAACGCACATTGCGCC
CCTTGGTATTCCGGGGGGCATGCCTGTTCGAGCGTCATT-T----CAACC---CTCAAG-
-C---AT----AGC-------------TTGGTA-TTGGG-CTT--C--------------
---------GTCTGTA------AAAGGACGGGCCTTAAAATCAGTG-GCGG-CGCCGC--
-TGGGCCCTGAA---------CGTAGT--AA-----------TATATTTCGTTACGGGTG
CT----CCG-CGTGCT-TC-T-GCCN--NNNNN----NNN-NN--NN---------NN--
---N---NNN-N--NNN
>Torrendiella_ciliata_KC412008
CAGAGTTT-TTGCTCG-AA------A---------------------GAGTAAC------
---------------------AC-TC--CCACCCT-TGTGTA--TTTAT----AC-T---
-TTGTT--GCTTT-GGCG--GG-TA-----------------------------------
--------TGG-CTTCGTGCC---------TGA-AAGCT----------------TC-AC
AGCGCCCGC-----CGAA-GGTT---ACC-AAACTC-TG---------------------
---AATTTTTGTCGTCT--------GAGT---AC-------TA-TA---T-AA---TAGT
TAAAACTTTCAACAACGGATCTCTTGGTTCTGGCATCGATGAAGAACGCAGCGAAATGCG
ATAAGTAATGTGAATTGCAGAATTCAGTGAATCATCGAATCTTTGAACGCACATTGCGCC
CCTTGGTATTCCAGGGGGCATGCCTGTTCGAGCGTCATT-T----CAACC---CTCAAG-
-C---CT----AGC-------------TTGGTA-TTGGA-TCT--C--------------
---------GTCGGTC------ACACGACGGGTCTTAAAGTCATTG-GCGG-CGCCGT--
-TAGGTCCTGAA---------CGTAGT--AA-----------TATATTTCGTTACAGGTA
CC----TCG-CGTGCT-TC-T-GCCA--TTAAA----CCC-CC--AA---------TT--
---T---TCA-A--TGG
>Torrendiella_setulata_KF588367
CAGAGTCC-TCACTCG-AA------A---------------------GAGTGAC------
---------------------AC-TC--CCACCCT-TGTGTA--TTTAT----AC-T---
-CTGTT--GCTTT-GGCG--GG-TA-----------------------------------
--------TGG-CTTCG-GCC---------TGA-GAGCT----------------TC-AC
CGCGCCCGC-----CGAA-GGTT---ATCAAAATTC-TG---------------------
---AATTATTGTCGTCC--------GAGT---AC-------TA-TA---T-AA---TAGT
TAAAACTTTCAACAACGGATCTCTTGGTTCTGGCATCGATGAAGAACGCAGCGAAATGCG
ATAAGTAATGTGAATTGCAGAATTCAGTGAATCATCGAATCTTTGAACGCACATTGCGCC
CCTTGGTATTCCAGGGGGCATGCCTGTTCGAGCGTCATT-T----CAACC---CTCAAG-
-C---CT----AGC-------------TTGGTA-TTGGA-TCT--C--------------
---------GTCGGTC------ACACGACGGGTCTTAAAGTCA-TG-GCGG-CGCCGT--
-TGGGTCCTGAA---------CGTAGT--AA-----------TATATTTCGTTACAGGTG
CC----CCG-CGTGCT-CC-C-GCCG--TTAAA----CCC-CC--AA---------TT--
---T---TCA-A--TGG
>Rutstroemia_cunicularia_KF545315
CAGAGTTC-ATGCCCT-CA------C---------------------GGGTAGA------
---------------------CC-TC--CCACCCT-TGTGTA--TTTAT----AC-C---
-ATGTT--GCTTT-GGCA--GG-CTGCTGCCCCCCTCGGGG-------------------
-----GACAGC-CCCAGCGCC---------TTC-GGGCC----------------TGGGA
GTCGCCTGC-----CGGA-GGAA---AAACAAACTC-TG---------------------
AATTGTTAGTGTCGTCT--------GAGT---AC-------TA-TATTTT-AA---TAGT
TAAAACTTTCAACAACGGATCTCTTGGTTCTGGCATCGATGAAGAACGCAGCGAAATGCG
ATAAGTAATGTGAATTGCAGAATTCAGTGAATCATCGAATCTTTGAACGCACATTGCGCC
CCTTGGTATTCCGGGGGGCATGCCTGTTCGAGCGTCATT-T----CAACC---CTCAAG-
-C---TC----TGC-------------TTGGTA-TTGGGCCTT--C--------------
---------GCCGGGC------GACCGGCGGGCCTTAAAGTCAGTG-GCGG-CGCCGT--
-TGGGTCCTGAA---------CGTAGT--AAC---------ATACCTCTCGTTACA-GGT
CC----CCG-CGTGCT-TC-T-GCCA--TTAAA----CCC-CA--AA---------CT--
---T---TTT-A--TGG
>Rutstroemia_cuniculi_KF588375
CAGAGTTC-ATGCCCT-CA------C---------------------GGGTAGA------
---------------------CC-TC--CCACCCT-TGTGTA--TTTAT----AC-C---
-ATGTT--GCTTT-GGCA--GG-CTGCTGCCCCCCTCGGGG-------------------
-----GACAGC-CCCAGCGCC---------TTC-GGGCC----------------TGGGA
GTCGCCTGC-----CGGA-GGAA---AAACAAACTC-TG---------------------
AATTGTTAGTGTCGTCT--------GAGT---AC-------TA-TATTTT-AA---TAGT
TAAAACTTTCAACAACGGATCTCTTGGTTCTGGCATCGATGAAGAACGCAGCGAAATGCG
ATAAGTAATGTGAATTGCAGAATTCAGTGAATCATCGAATCTTTGAACGCACATTGCGCC
CCTTGGTATTCCGGGGGGCATGCCTGTTCGAGCGTCATT-T----CAACC---CTCAAG-
-C---TC----TGC-------------TTGGTA-TTGGGCCTT--C--------------
---------GCCGGGC------GACCGGCGGGCCTTAAAGTCAGTG-GCGG-CGCCGT--
-TGGGTCCTGAA---------CGTAGT--AAC---------ATACCTCTCGTTACA-GGT
CC----CCG-CGTGCT-TC-T-GCCA--TTAAA----CCC-CA--AA---------CT--
---T---TTT-A--TGG
>Rutstroemia_calopus_KF588373
CAGAGTTC-ATGCCCT-CA------C---------------------GGGTAGA------
---------------------CC-TC--CCACCCT-TGTGTA--TTTAT----AC-C---
-ATGTT--GCTTT-GGCA--GG-CTGCTGCACCCCTCGGGG-------------------
-----GACAGC-CCCAGCGCC---------TTC-GGGCC----------------TGGGA
GTCGCCTGC-----CGGA-GGAA---AAACAAACTC-TG---------------------
AATTGTTAGTGTCGTCT--------GAGT---AC-------TA-TATTTT-AA---TAGT
TAAAACTTTCAACAACGGATCTCTTGGTTCTGGCATCGATGAAGAACGCAGCGAAATGCG
ATAAGTAATGTGAATTGCAGAATTCAGTGAATCATCGAATCTTTGAACGCACATTGCGCC
CCTTGGTATTCCGGGGGGCATGCCTGTTCGAGCGTCATT-T----CAACC---CTCAAG-
-C---TC----TGC-------------TTGGTA-TTGGGCCTT--C--------------
---------GCCGGGC------GACCGGCGGGCCTTAAAGTCAGTG-GCGG-CGCCGT--
-TGGGTCCTGAA---------CGTAGT--AAC---------ATACCTCTCGTTACAGGGT
CC----CCG-CGTGCT-TC-T-GCCA--TTAAA----CCC-CA--AA---------CT--
---T---TTT-A--TGG
>Poculum_henningsianum_KC533543
CAGAGTTC-ATGCCCT-CA------C---------------------GGGTAGA------
---------------------CC-TC--CCACCCT-TGTGTA--TTTAT----AC-C---
-ATGTT--GCTTT-GGCA--GG-CTGCTGCACCCCTCGGGG-------------------
-----GACAGC-CCCAGCGCC---------TTC-GGGCC----------------TGGGA
GTCGCCTGC-----CGGA-GGAA---AAACAAACTC-TG---------------------
AATTGTTAGTGTCGTCT--------GAGT---AC-------TA-TATTTT-AA---TAGT
TAAAACTTTCAACAACGGATCTCTTGGTTCTGGCATCGATGAAGAACGCAGCGAAATGCG
ATAAGTAATGTGAATTGCAGAATTCAGTGAATCATCGAATCTTTGAACGCACATTGCGCC
CCTTGGTATTCCGGGGGGCATGCCTGTTCGAGCGTCATT-T----CAACC---CTCAAG-
-C---TC----TGC-------------TTGGTA-TTGGGCCTT--C--------------
---------GCCGGGC------GACCGGCGGGCCTTAAAGTCAGTG-GCGG-CGCCGT--
-TGGGTCCTGAA---------CGTAGT--AAC---------ATACCTCTCGTTACAGGGT
CC----CCG-CGTGCT-TC-T-GCCA--TTAAA----CCC-CA--AA---------CT--
---T---TTT-A--TGG
>Rutstroemia_paludosa_KF588377
CAGAGTTC-ATGCCCT-CA------C---------------------GGGTAGA------
---------------------CC-TC--CCACCCT-TGTGTA--TTTAT----AC-C---
-GTGTT--GCTTT-GGCA--GG-CTGCTGCACCCCTCGGGG-------------------
-----GACAGC-CCCAGCGCC---------TTC-GGGCC----------------TGGGA
GTCGCCTGC-----CGGA-GGAA---AAACAAACTC-TG---------------------
AATTGTTAGTGTCGTCT--------GAGT---AC-------TA-TATTTT-AA---TAGT
TAAAACTTTCAACAACGGATCTCTTGGTTCTGGCATCGATGAAGAACGCAGCGAAATGCG
ATAAGTAATGTGAATTGCAGAATTCAGTGAATCATCGAATCTTTGAACGCACATTGCGCC
CCTTGGTATTCCGGGGGGCATGCCTGTTCGAGCGTCATT-T----CAGCC---CTCAAG-
-C---TC----TGC-------------TTGGTA-TTGGGCCTT--C--------------
---------GCCGGGT------GACCGGCGGGCCTTAAAGTCAGTG-GCGG-CGCCGT--
-TGGGTCCTGAA---------CGTAGT--AAC---------ATACCTCTCGTTACAGGGT
CC----CCG-CGTGCT-TC-T-GCCA--TTAAA----CCC-CA--AA---------CT--
---T---TTT-A--TGG
>Rutstroemia_maritima_KF588372
CAGAGTTC-ATGCCCT-CA------C---------------------GGGTAGA------
---------------------CC-TC--CCACCCT-TGTGTA--TCTAT----AC-C---
-ATGTT--GCTTT-GGCA--GG-CTGCTGGCCCCCTCGGGG-------------------
-----GACAGC-CTCGGCGCC---------CTC-GGGCC----------------TGAGA
GTCGCCTGC-----CGGA-GGAA---AAACAAACTC-TG---------------------
AATTGTTAGTGTCGTCT--------GAGT---AC-------TA-TATTTT-AA---TAGT
TAAAACTTTCAACAACGGATCTCTTGGTTCTGGCATCGATGAAGAACGCAGCGAAATGCG
ATAAGTAATGTGAATTGCAGAATTCAGTGAATCATCGAATCTTTGAACGCACATTGCGCC
CCTTGGTATTCCGGGGGGCATGCCTGTTCGAGCGTCATT-T----CAACC---CTCAAG-
-C---TC----AGC-------------TTGGTA-TTGGGCCTC--C--------------
---------GCCGGGC------GACCGGCGGGCCTTAAAGTCAGTG-GCGG-CGCCGT--
-TGGGTCCTGAA---------CGTAGT--AAC---------ATACACCTCGTTACAGGGT
CC----CCG-CGAGCT-TC-T-GCCA--TTAAA----CCC-CC--CA---------CT--
---T---TCT-A--TGG
>Ciboria_asphodeli_KJ941085
CAGAGTTC-ATGCCCT-CA------C---------------------GGGTAGA------
---------------------CC-TC--CCACCCT-TGTGTA--TCTAT----AC-C---
-ATGTT--GCTTT-GGCA--GG-CTGCTGAACCCCTCGGGG-------------------
-----GACAGC-CTCGGCGCC---------TTC-GGGCC----------------TGAGA
GTCGCCTGC-----CGGA-GGAA---AAACAAACTC-TG---------------------
AATTATTAGTGTCGTCT--------GAGT---AC-------TA-TATTTT-AA---TAGT
TAAAACTTTCAACAACGGATCTCTTGGTTCTGGCATCGATGAAGAACGCAGCGAAATGCG
ATAAGTAATGTGAATTGCAGAATTCAGTGAATCATCGAATCTTTGAACGCACATTGCGCC
CCTTGGTATTCCGGGGGGCATGCCTGTTCGAGCGTCATT-T----CAACC---CTCAAG-
-C---TC----TGC-------------TTGGTA-TTGGGCCTC--C--------------
---------GCCGGGC------GACCGGCGGGCCTTAAAGTCAGTG-GCGG-CGCCGT--
-TGGGTCCTGAA---------CGTAGT--AGC---------ATACACCTCGTTACAGGGT
CC----CCG-CGTGCT-TC-T-GCCA--TTAAA----CCC-CC--AA---------CT--
---T---TCT-A--TGG
>Stromatinia_gladioli_JF737031
CCGAGTTC-ATGCCCT-CA------C---------------------GGGTAGA------
---------------------CC-TC--CCACCCT-TGTGTA--TTTAT----AC-T---
-ATGTT--GCTTT-GGCA--GG-TTGCTGGTCCCCGC-GGG-------------------
-----GACAGC-CCCAGCGTC---------TTC-GGGCC----------------TGGGA
GTCGCCTGC-----CAGG-GGAA--AAACCAAACTC-TG---------------------
-TTTATATGTATTGTCT--------GAGC---AC-------TA-T-TTTT-AA---TAGT
TAAAACTTTCAACAACGGATCTCTTGGCTCTGGCATCGATGAAGAACGCAGCGAAATGCG
ATAAGTAATGTGAATTGCAGAATTCAGTGAATCATCGAATCTTTGAACGCACATTGCGCC
CCTTGGTATTCCGGGGGGCATGCCTGTTCGAGCGTCATT-T----CAACC---CTCAAG-
-C---TC----TGC-------------TTGGTA-TTGGG-CTT--C--------------
---------GCCGGGT------GACCGGCGGGCCTTAAAGTCAGTG-GCGG-CGCCGC--
-TGGGTCCTGAA---------CGTAGT--AAC---------ATACCTCTCGTTACAGGGT
CC----CCG-CGTGCT-TC-T-GCCA--TCAAA----CCC-CA--AA---------TT--
---T---TTT-A--TGG
>Sclerotinia_homoeocarpa_Z81446
CCGAGTTC-ACGCCCT-CA------C---------------------GGGTAGA------
---------------------CC-TC--CAACCCT-TGTGTA--TCTCT----AC-C---
-ATGTT--GCTTT-GGCA--GG-CTGCTCGACCCTTCCGGG-------------------
-----GACAGC-CTCAGCGCCC--------TCC-GGGCC----------------GGAGA
GTCGCCTGC-----CGGA-GAAA---ATCACAACTC-TG---------------------
AATTGTCAGTGTCGTCT--------GAGT--GAC-------TA-TC---T-AA---TAGT
TAAAACTTTCAACAACGGATCTCTTGGTTCTGGCATCGATGAAGAACGCAGCGAAATGCG
ATAAGTAATGTGAATTGCAGAATTCAGTGAATCATCGAATCTTTGAACGCACATTGCGCC
CCTTGGTATTCCGGGGGGCATGCCTGTTCGAGCGTCATT-T----CAACC---CTCAAGC
TC---TC----TGC-------------TTGGTA-TTGGG-CCTC-C--------------
---------GCCGGTC------ACACGGC---CCTTAAAGTCAGTG-GCGG-CGCCGC--
-TGGGTCCTGAA---------CGTAGT--AACA-C------ATACCTCTCGTTACAGG-G
TC----CCG-CGCGCT-C-----CGC--GTAAA----CCC-CT--CA---------TT--
---T---CCT-C--TGG
>Lambertella_subrenispora_KF545329
TAGAGACG-GCTCTC--AC------G---------------------AGCTAAG------
---------------------TC-CC--CCACCCT-TGCGTA--TTTAT----AC-T---
-TTGTT--GCTTT-GGCG--GG-TTGTTCAGCCCTAAACCG-------------------
----TTGAGCC-TTTAGCTTT---------CAC-AAGCC----------------GAAGA
GTCGCCCGC-----CAGA-GGAT---ACCAAAATTC-TT---------------------
-ATTATCAATGTCGTCT--------GAGT---AC-------TA-TA---T-AA---TAGT
TAAAACTTTCAACAACGGATCTCTTGGTTCTGGCATCGATGAAGAACGCAGCGAAATGCG
ATAAGTAATGTGAATTGCAGAATTCAGTGAATCATCGAATCTTTGAACGCACATTGCGCC
CCTTGGTATTCCGGGGGGCATGCCTGTTCGAGCGTCATT-T----CAACA---CTCAAG-
-C---TC----TGC-------------TTGGTA-TTGGG-CTTCAT--------------
---------ACCAGTA------AAATGGTAGGCCTCAAAGTCAGTG-GCGG-TGCCGT--
-TGGGTTCTGAA---------CGTAGT--AA-----------TATATTTCGTTACAGATA
TC----CAG-CGCGCT-TC-T-GCCA--TTAAA----CCC-CC--AA---------TT--
---T---TCT-A---GT
>Potebniamyces_pyri_AY608641
ATGAGATC-ATGCCCC-TC------G---------------------GGGTAGA------
---------------------CC-TC--CCACCCTCTGTTTA--CAATA----CC-A---
-TTGTT--GCTTT-GGCG--GC-CC-------CGT-------------------------
----CGCAAGA-CAACCGGCTC------------CGGCT----------------GG-TC
AGCGGCCGC-----CAGA-GGAC---TCCAAAACTC-AT---------------------
-ATTGTCATTGTCGTCT--------GAGT---AC-------TA-TA---C-AA---TAGT
TAAAACTTTCAACAACGGATCTCTTGGTTCTGGCATCGATGAAGAACGCAGCGAAATGCG
ATAAGTAATGTGAATTGCAGAATTCAGTGAATCATCGAATCTTTGAACGCACATTGCGCC
CCCTGGTATTCCGGGGGGCATGCCTGTTCGAGCGTCATT-A----CAACC---CTCAAG-
-C---TC----TGC-------------TTGGTA-TTGGG-CGC--C--------------
---------ACC--C--------CCGGGTGCGCCTTAAAATCAGTG-GCGG-TGCCGT--
-CTGGCTTCAAG---------CGTAGT--AA-----------TACTTCTCGCTTTGGAGT
CC----GGG-CGAGCGTCC-T-GCCA--GAAC-----CCC-CA--TA---------TT--
---T---TTT-C--AGG
>Bulgaria_inquinans_KJ663833
ATGAGATC-GTGCCCT-TC------G---------------------GGGTAGA------
---------------------CC-TC--CCACCCTCTGTATA--CAATA----CC-T---
-TTGTT--GCTTT-GGCG--GC-CC-------TAT-------------------------
----CGCAAGA-TGACCGGCTC------------TGTCC----------------GG-TT
AGTGGCCGC-----CAGA-GGAA---TCT-AAACTC-AC---------------------
-ATCATCACTGTCGTCT--------GAGT---AC-------TA-TA---C-AA---TAGT
TAAAACTTTCAACAACGGATCTCTTGGTTCTGGCATCGATGAAGAACGCAGCGAAATGCG
ATAAGTAATGTGAATTGCAGAATTCAGTGAATCATCGAATCTTTGAACGCACATTGCGCC
CCCTGGTATTCCGGGGGGCATGCCTGTTCGAGCGTCATT-A----CAACC---CTCAAG-
-C---TC----TGC-------------TTGGTA-TTGGG-CGC--C--------------
---------ACC--C--------CCGGGTGCGCCTCAAAGTCAGTG-GCGG-TGCCGT--
-CTGGCTTCAAG---------CGTAGT--AA-----------TACTTCTCGCTTTGGAGT
CC----GGG-CGAGCGTCC-T-GCCA--AAAC-----CCC-CA--TAT--------TT--
---T---TTT-C--AGG
>Holwaya_mucida_DQ257357
ATGAGAAC-ATGCCCT-TC------G---------------------GGGTAGA------
---------------------TC-TC--CCACCCTTTGTATA--TTATA----CC-T---
-TTGTT--GCCTT-GGCA--GG-CC-------CGT-------------------------
----CTCCGGA-CCGCTGGCTT------------CGGCT----------------GG-CC
CGCGCCTGT-----CAGA-GGAC---CCC-AAACTC-TA---------------------
--TTGTTAATATCGTCT--------GAGT---AC-------TATTT---T-AA---TAGT
TAAAACTTTCAACAACGGATCTCTTGGTTCTGGCATCGATGAAGAACGCAGCGAAATGCG
ATAAGTAATGTGAATTGCAGAATTCAGTGAATCATCGAATCTTTGAACGCACATTGCGCC
CTCTGGTATTCCGGGGGGCATGCCTGTTCGAGCGTCATT-A----CAACC---CTCAAG-
-C---TC----AGC-------------TTGGTA-TTGGG-CCT--C--------------
---------GCCG-T--------CCCGGCGGGCCTTAAAATCAGTG-GCGG-TGCCGT--
-CTGGCTCCAAG---------CGTAGT--AA-----------TTCTTCTCGCTTCTGGAG
GC----CGA-CGTGTG-CT-C-GCCA--GCAA-----CCC-CA--AT---------TT--
---T---TTT-C--AGG
>Pseudogymnoascus_roseus_AY608924
TACAGTAC-AAGGCCT-CC------T---------------------GGGTA-A------
---------------------CC-TA--CCACCCTTTGTTTA--TTACA-----C-T---
-TTGTT--GCTTT-GGCA--AG-CC-------TGC-------------------------
----CCTCGGG-CTGCTGGCTC------------CGGCC----------------GG-CG
AGCGCTTGC-----CAGA-GGAC---CT--AAACTC-TG---------------------
-TTTGTCTATACTGTCT--------GAGT---AC-------TA-TA---T-AA---TAGT
TAAAACTTTCAACAACGGATCTCTTGGTTCTGGCATCGATGAAGAACGCAGCGAAATGCG
ATAAGTAATGTGAATTGCAGAATTCAGTGAATCATCGAATCTTTGAACGCACATTGCGCC
CCCTGGTATTCCGGGGGGCATGCCTGTCCGAGCGTCATT-A----CAACC---CTCAAG-
-C---TC----AGC-------------TTGGTA-TTGGG-CCC--C--------------
---------GCCG-A--------CCCGGCGGGCCCTAAAGTCAGTG-GCGG-TGCCGT--
-CCGGCTCCGAG---------CGTAGT--AA-----------TTCTTCTCGCTCTGGAGG
TC----CGGTCGTGTG-CT-C-GCCA--GCAAC----CCC-CA--AT---------TT--
---T---TTT-C--AGG
>Neofabraea_malicorticis_KR859086
CAGAGTTC-ATGCCCT-TC------G---------------------GGGTAGA------
---------------------TC-TC--CCACCC-GTGT-TA--TCATA----CC-A---
-TTGTT--GCTTT-GGCG--GG-CC---------C-------------------------
----GCCTCGG-CCACCGGCTC------------CGGCT----------------GG-TG
AGCGCCCGC-----CAGA-GGAC---CCC-AAACTC-TG---------------------
-AAATTTAGCGTCGTCT--------GAGT---AC-------TA-TA---T-AA---TAGT
TAAAACTTTCAACAACGGATCTCTTGGTTCTGGCATCGATGAAGAACGCAGCGAAATGCG
ATAAGTAATGTGAATTGCAGAATTCAGTGAATCATCGAATCTTTGAACGCACATTGCGCC
CCTTGGTATTCCGGGGGGCATGCCTGTTCGAGCGTCATT-A----CAACC---CTCAAG-
-C---TC----TGC-------------TTGGTG-TTGGG-CGT--C--------------
---------CCCGGC--------AACGGGGTGCCCTAAAATCAGTG-GCGG-TGCCGT--
-CTGGCTCTAAG---------CGTAGT--AA-----------AT-CTCTCGCTCTGGATG
CC----CGG-TGGAGA-CT-T-GCTA--GTAAC----CCC-CA--A----------TT--
---T---TTT-A--AGG
>Dermea_acerina_AF141164
CAGAGTTC-ATGCCCT-TC------G---------------------GGGTAGA------
---------------------CC-TC--CCAACCTGTGT-CG--TTATA----CC-T---
-TCGTT--GCTTT-GGTG--GG-CCGCTGGGCTTC-------------------------
----GGCCTGG-CTCCTGGCTC------------CGGCT----------------AG-GG
AGTGCCCGC-----CAGA-GGAC---CTT-AAAACC-TG---------------------
-AAG-TTAGTGTCGTCT--------GAGT---AC-------TA-TA---C-AA---TAGT
TAAAACTTTCAACAACGGATCTCTTGGTTCTGGCATCGATGAAGAACGCAGCGAAATGCG
ATAAGTAATGTGAATTGCAGAATTCAGTGAATCATCGAATCTTTGAACGCACATTGCGCC
CCTTGGTATTCCGGGGGGCATGCCTGTTCGAGCGTCATT-A----CAACC---CTCAAG-
-C---TC----TGC-------------TTGGTA-TTGGG-CGT--C--------------
---------ACCGGG--------TTCGGTGTGCCTTAAAATCAGTG-GCGG-CGCCGT--
-CTGGCTCTAAG---------CGTAGT--AC-----------ATACTCTCGCTATGGACG
CC----TGG-CGGATG-CT-T-GCCA--ACAAC----CCC-TA--AT---------TT--
---T---TTT-T--AGG
>Hymenotorrendiella_madsenii_AY755336
CAGAGTTC-CTGCCCT-CA------C---------------------GGGTAGA------
---------------------AA-CC--CCACCCT-TGTGTA---TGTT----ATGT---
-TTGTT--GCTTT-GACA--GG-CCGCC----TTC-------------------------
--------GGG-CCC-TGGCTT------------CGGCT----------------AG-GC
TGCGCCTGT-----CAGA-GAAC----CCCCAACTC-TG---------------------
-AATGTTAGTGTCGTCT--------GAGT---AC-------TA-TA---T-AA---TAGT
TAAAACTTTCAACAACGGATCTCTTGGTTCTGGCATCGATGAAGAACGCAGCGAAATGCG
ATAAGTAATGTGAATTGCAGAATTCAGTGAATCATCGAATCTTTGAACGCACATTGCGCC
CCTTGGTATTCCGAGGGGCATGCCTGTTCGAGCGTCATA-TACACCAACT---CCTACT-
-T---CG----TGT-------------AGGGTC-TTGGG-CTT--C--------------
---------GCCTCT----------GGGCGGGCCTCAAAATCAGTG-GCGG-CGCCAT--
-CTGGCTCTGAG---------CGTAGT--AA-----------ATCTCCTCGCTATAGAAC
CC----AGA-AGGTTA-GCTG-GCCA--GT-AA----CCC-CA--AA---------TT--
---C----TT-A--GGG
>Torrendiella_brevisetosa_JN225946
CAGAGTTC-CTGCCCT-CA------C---------------------GGGTAGA------
---------------------AA-CC--CCACCCT-TGTGTA---TGTT----ATGT---
-TTGTT--GCTTT-GACA--GG-ACGCC----TTC-------------------------
--------GGG-CCC-TGGCTT------------CGGCT----------------AG-GC
TGTGCCTGT-----CAGA-GAAC----CCCCAACTC-TG---------------------
-AATGTTAGTGTCGTCT--------GAGT---AC-------TA-TA---T-AA---TAGT
TAAAACTTTCAACAACGGATCTCTTGGTTCTGGCATCGATGAAGAACGCAGCGAAATGCG
ATAAGTAATGTGAATTGCAGAATTCAGTGAATCATCGAATCTTTGAACGCACATTGCGCT
CCTTGGTATTCCGAGGAGCATGCCTGTTCGAGCGTCATT-AATACCAACT---CCTACT-
-T---CG----TGT-------------AGGGTC-TTGGG-CTT--C--------------
---------GCCTCT----------GGGCGGGCCTCAAAATCAGTG-GCGG-CGCCAT--
-CTGGCTCTAAG---------CGTAGT--AA-----------ATCTCCTCGCTATAGAAT
TC----AGA-AGGTTA-GCTT-GCCA--GC-AA----CCC-CA--AA---------TT--
---T----TT-T--AGG
>Torrendiella_andina_KJ606682
CAGAGTTC-CTGCCCT-CA------C---------------------GGGTAGA------
---------------------AA-CC--CCACCCT-TGTGTA---TGTT----ATGT---
-TTGTT--GCTTT-GACA--GG-CTGCC----TTC-------------------------
--------GTG-CGC-TGGCTT------------CGGCT----------------GT-GT
TGTGCCTGT-----CAGA-GAAC----CCCCAACTC-TG---------------------
-AATGTTAGTGTCGTCT--------GAGT---AC-------TA-TA---T-AA---TAGT
TAAAACTTTCAACAACGGATCTCTTGGTTCTGGCATCGATGAAGAACGCAGCGAAATGCG
ATAAGTAATGTGAATTGCAGAATTCAGTGAATCATCGAATCTTTGAACGCACATTGCGCC
CCTTGGTATTCCGAGGGGCATGCCTGTTCGAGCGTCATA-TACACCAACT---CCTACT-
-T---CG----TGT-------------AGGGTC-TTGGG-CTT--C--------------
---------GCCTCT----------GGGCGGGCCTCAAAATCAGTG-GCGG-CGCCAT--
-CTGGCTCTAAG---------CGTAGT--AA-----------ATCTCCTCGCTACAGAAA
CC----AGA-CGGTCG-TCTT-GCCA--GT-AA----CCC-CA--AA---------TT--
---T---ATT-A--AGG
>Torrendiella_cannibalensis_JN225947
CAGAGTTC-CTGCCCT-CA------C---------------------GGGTAGA------
---------------------AA-CC--CCACCCT-TGTGTA---TGTT----ATAT---
-TTGTT--GCTTT-GACA--GG-CCGCC----TTC-------------------------
--------GGG-CCC-TGGCTT------------CGGCT----------------AG-GC
TGCGCCTGT-----CAGA-GAAC----CCCCAACTC-TG---------------------
-AATATTAGTGTCGTCT--------GAGT---AC-------TA-TA---T-AA---TAGT
TAAAACTTTCAACAACGGATCTCTTGGTTCTGGCATCGATGAAGAACGCAGCGAAATGCG
ATAAGTAATGTGAATTGCAGAATTCAGTGAATCATCGAATCTTTGAACGCACATTGCGCC
CCTTGGTATTCCTAGGGGCATGCCTGTTCGAGCGTCATT-ATAACCACCT---CCTACT-
-T---CG----TGT-------------AGGGTC-TTGGG-CTT--C--------------
---------GTCTCC----------GGGCGGGCCTCAAAATCAGTG-GCGG-CGCCAT--
-CTGGCTCTAAG---------CGTAGT--AA-----------ATATCCTCGCTATAGAAC
CC----AGG-TGGTTG-TCTT-GCCA--GT-AA----CCC-CA--AA---------TT--
---A---TTT-C--AGG
>Torrendiella_dingleyae_JN225945
CAGAGTTC-CTGCCCG-AA------A---------------------GGGTAGA------
---------------------AA-CC--CCACCCT-TGTGTA---TGTT----ATAC---
-TTGTT--GCTTT-GACA--GG-CCGCC----TTC-------------------------
--------GGG-TCA-TGGCTT------------CGGCT----------------AT-GC
TGTGCCTGT-----CAGA-GAAC----CCCCAACTC-TG---------------------
-AATGTTAGTGTCGTCT--------GAGT---AC-------TA-TA---T-AA---TAGT
TAAAACTTTCAACAACGGATCTCTTGGTTCTGGCATCGATGAAGAACGCAGCGAAATGCG
ATAAGTAATGTGAATTGCAGAATTCAGTGAATCATCGAATCTTTGAACGCACATTGCGCC
CCTTGGTATTCCGAGGGGCATGCCTGTTCGAGCGTCATT-AGCACCAACT---CCTACC-
-T---AG----TGT-------------AGGGTC-TTGGG-CTT--C--------------
---------GTCTCC----------GGGCGGGCCTCAAAATCAGTG-GCGG-CGCCCT--
-CTGGCTCTAAG---------CGTAGT--AA-----------ATCTCCTCGCTATGGAAC
CC----AGA-AGGTTG-TCTT-GCCA--GT-AA----CCC-CA--AA---------TT--
---T---TTT-A--GGG
>Hymenotorrendiella_eucalypti_DQ195789
CAGAGTTC-CTGCCCT-CA------C---------------------GGGTAGA------
---------------------AACCC--CCACCCT-TGTGTATATTATT----ATAC---
-TTGTT--GCTTT-GACAG-GG-CCGCC----TTT-------------------------
--------GGG-CGC-TGGCTT------------CGGCT----------------GT-GC
TGTGCCTGT-----CAGA-GAAC----CCCAAACTC-TG---------------------
-AATGTTAGTGTCGTCT--------GAGT---AC-------TA-TA---C-AA---TAGT
TAAAACTTTCAACAACGGATCTCTTGGTTCTGGCATCGATGAAGAACGCAGCGAAATGCG
ATAAGTAATGTGAATTGCAGAATTCAGTGAATCATCGAATCTTTGAACGCACATTGCGCC
CCTTGGTATTCCGAGGGGCATGCCTGTTCGAGCGTCATT-TACACCAACT---CCTACT-
-T---CG----TGT-------------AGGGTC-TTGGG-CTT--C--------------
---------GCCTCT----------GGGCGGGCCTCAAAATCAGTG-GCGG-CGCCAT--
-CTGGCTCTAAG---------CGTAGTA-AA-----------ATCTCCTCGCTATAGAAA
CC----AGT-TGGTCG-TCTT-GCCA--GT-AA----CCC-CA--AA---------TC--
---T----TT-C--AGG
>Hymenoscyphus_fructigenus_KJ941067
CAGAGTTC-CTGCCCT-CA------C---------------------GGGTAGA------
---------------------AA-CC--CCACCCT-TGTATA---TACT----ATA----
-TTGTT--GCTTT-GGCA--GG-CCGCC----TCA-------------------------
--------CGG-CGT-TGGCTC------------ACGTT----------------GA-CT
-GTGCCTGC-----CAGA-GGAC----CCTAAACTC-TG---------------------
-AAATACAGTGTCGTCT--------GAGT---AC-------TA-TT---T-AA---TAGT
TAAAACTTTCAACAACGGATCTCTTGGTTCTGGCATCGATGAAGAACGCAGCGAAATGCG
ATAAGTAATGTGAATTGCAGAATTCAGTGAATCATCGAATCTTTGAACGCACATTGCGCC
CCTTGGTATTCCGAGGGGCATGCCTGTTCGAGCGTCATT-TATACCAACT---CCTACT-
-C---TC----AGT-------------AGGGTC-TTGGG-CTT--C--------------
---------GCCTCT----------GGGCGGGCCTTAAAATTAGTG-GCGG-TGCCTT--
-GAGGCTCTACG---------CGTAGT--AA-----------TACTCCTCGCGATAGATG
TC----TTA-GGG-TG-TCTT-GCCA--GC-AA----CCC-CC--AA---------CT--
---T---TCT-A--AGG
>Hymenoscyphus_scutula_AY789432
CAGAGTTC-CTGCCCT-CA------C---------------------GGGTAGA------
---------------------AA-CC--CCACCCT-TGTATA---TAAT----ATA----
-TTGTT--GCTTT-GGCA--GG-CCGCC----TCA-------------------------
--------CGG-CGT-CGGCTC------------ACGCT----------------GG-CT
CGTGCCTGC-----CAGA-GGAC----CCTAAACTC-TG---------------------
-AAATACAGTGTCGTCT--------GAGT---AC-------TA-TT---T-AA---TAGT
TAAAACTTTCAACAACGGATCTCTTGGTTCTGGCATCGATGAAGAACGCAGCGAAATGCG
ATAAGTAATGTGAATTGCAGAATTCAGTGAATCATCGAATCTTTGAACGCACATTGCGCC
CCTTGGTATTCCGAGGGGCATGCCTGTTCGAGCGTCATT-TTGACCAACT---CCTAC--
-C---TC----GGT-------------AGGGTC-TTGGG-CTT--C--------------
---------GCCTCC----------GGGCGGGCCTTAAAACCAGTG-GCGG-TGCCTT--
-GAGGCTCTACG---------CGTAGT--AA-----------TTCTTCTCGCGATAGGGT
CC----TCG-TGG-TG-ACTT-GCCA--GC-AA----CCC-CC--AA---------CT--
---T---CTT-A--AGG
>Lachnum_bicolor_AJ430394
CAGAGTTC-ATGCCCT-CA------C---------------------GGGTAGA------
---------------------TC-TC--CCACCCT-TGTATA-TATAAT----TA-T---
-CTGTT--GCTTT-GGCG--GG-CCGCGAGCCTCGCTC----------------------
------------GCC-TGGGTTC--T----GCCC------------------------GG
CGTGCCCGC-----CAGA-GGAA---ACCTAAACTC-TG---------------------
-AATGTTAGTGTCGTCT--------GAGT---AC-------TA-TA---T-AA---TAGT
TAAAACTTTCAACAACGGATCTCTTGGTTCTGGCATCGATGAAGAACGCAGCGAAATGCG
ATAAGTAATGTGAATTGCAGAATTCAGTGAATCATCGAATCTTTGAACGCACATTGCGCC
CCTTGGTATTCCGGGGGGCATGCCTGTTCGAGCGTCATT-A----TAACCA--ATCCAG-
-C---CT----GGC-------------TGGGTC-TTGGG-CAT--C--------------
---------GCGG----------TATAGCGGGCCTTAAAAACAGTG-GCGG-TGCTCT--
-CATGCTCTACG---------CGTAGT--AA------------CTTTCTCGCTATAGGGT
CC----TGG-GAGATG-CT-T-GCCA--ACAAC----CCC-CA--AT---------TT--
---T---TTT-T--AGG
>Ciboria_foliicola_Z80892
NNGAGTTT-ATGCCCG-CG------A---------------------GGG-AGA------
---------------------CC-TC--CCACCCT-TGCCTATG--AAT----AC-T---
-TTGTT--GCTTT-GGCG--AG-CCGCC----CCC-------------------------
-----------------------------------------------------------C
GGGCTCCGCGCTCGCAGA-GGAT---GCACAAACTC-TG---------------------
T-NNATCAATATCGTCT--------GAGT---AC-------TAT-----T-AA---TAGT
TAAAACTTTCAACAACGGATCTCTTGGTTCTGGCATCGATGAAGAACGCAGCGAAATGCG
ATAAGTAATGTGAATTGCAGAATTCAGTGAATCATCGAATCTTTGAACGCACATTGCGCC
CCTTGGTATTCCGGGGGGCATGCCTGTTCGAGCGTCATC-AA---CAACC---ATCAAG-
-C---AC----CGC-------------TTGGTA-TTGAG-TCCA-T--------------
---------GTCATCT-----CGGATGGCAGCCTCTAAAATCAGTG-GCGG-TGCCGC--
-TGGGTCCTGAA---------CGTAGT--AC-----------AATATCTCGTTACAGGC-
GT----CAG-CGCGCT-TC-T-GCCA--AT-TA----CAC-----ATC-------GCA--
---C---AGG-A--TTG
>Ciboria_whetzelii_Z73768
CAGAGTTC-ATGCCCG-AG------A---------------------GGGTAGA------
---------------------CC-TC--CCACCCT-TGTGTATGTCAAT----AT-T---
-TTGTT--GCTTT-GGCG--AC-TCGCC----CTC-------------------------
-----------------------------------------------------------G
TGGGCTCGC-----CAGT-GGAT---CATCAAACTC-TA---------------------
TCTTATCAATATCGTCA--------GAGC---AT-------TATTA---T-AA---TAGT
TAAAACTTTCAACAACGGATCTCTTGGTTCTGGCATCGATGAAGAACGCAGCGAAATGCG
ATAAGTAATGTGAATTGCAGAATTCAGTGAATCATCGAATCTTTGAACGCACATTGCGCC
CCTTGGTATTCCGGGGGGCATGCCTGTTCGAGCGTCATT-AA---TATCC---ATCAAG-
-C---AC----CGC-------------TTGGTA-TTGAG-CCCA-T--------------
---------GCCATCA-----TCGATGGCAGGCTCCAAAGCTAGTG-GCGG-CGCCGG--
-TGGGGCCTGAA---------CGTAGT--AA-----------TATCTCTCGTTACAGGCT
CT----CAG-CGCGCT-TC-T-GCCC--AT-TA----CAT-TA--ACT-------CCT--
---T---AGG-A--TTG
>Moellerodiscus_coprosmae_EU599575
CTGAGATA-ATGCCCC-TT------T---------------------GGGGTAT------
---------------------AC-CT-CCCACCC--TGTGTA--TTTAT----AC-T---
-TTGTT--GCTTT-GGCG--GG-TAGTG----CCC-------------------------
--------GTGGTTACTCGCT---------AGC-CGCTC----------------GCACG
CGCACCCGC-----CAGA-GGTT---ACCCAAATTC-TA---------------------
TTTTATTCATGTCGTCT--------GAGT---AC-------TA-TA---TCAA---TAGT
TAAAACTTTCAACAACGGATCTCTTGGTTCTGGCATCGATGAAGAACGCAGCGAAATGCG
ATAAGTAATGTGAATTGCAGAATTCAGTGAATCATCGAATCTTTGAACGCACATTGCGCC
CCTTGGTATTCCAGGGGGCATGCCTGTTCGAGCGTCATT-T----CAACC---CTCAAG-
-C---TC----AGC-------------TTGGTA-TTGGG-CCTCTT--------------
---------GCTAGTC------ACATAGCAGGCCTCAAAATCAGTG-GCGG-CGCCGT--
-TGGGTCCTGAA---------CGTAGT--AA-----------TTTATTTCGTTACAGGCT
CT----CCAGCGTGCT-TC-C-GCCA--TTAAA----CCC-CC--CC---------AC--
---T---TTC-T--AGT
>Meria_laricis_U92299
CAGAGTTCTTTGCCCT-AA------C---------------------GGGTAGA------
---------------------TC-TC--CCACCC-GTGTGTA--CCTAT----AC-C---
-ATGTT--GCTTT-GGCG-----CCATC--------------------------------
--------CGG-CCTC-------------------------------------------A
CCGCCCGGCGC---CAGA-GG-----CCCTAAACTCTTG---------------------
-TTAATTTTTGTCGTCT--------GAGT---AC-------TA-TA---T-AA---TAGT
TAAAACTTTCAACAACGGATCTCTTGGTTCTGGCATCGATGAAGAACGCAGCGAAATGCG
ATAAGTAATGTGAATTGCAGAATTCAGTGAATCATCGAATCTTTGAACGCACATTGCGCC
CCTTGGTATTCCGGGGGGCATGCCTGTTCGAGCGTCATT-T----CAACC---CTTACG-
-C---CT----CGC-------------GTAGTC-TTGGG-CCA--T--------------
---------ACCCGC--------GAGGGTAGGCCTCAAAATGAGTG-GCGG-TGCCCTC-
-TCGGCCCTGAG---------CGTAGT--AC-----------TTTTTCTCGCTATAGGCC
CC----GGG-AGGACG-CT-T-GCCA--GC-AA----CCC-CA--AG---------TT--
---T---TTT-C--TGG
>Chlorociboria_aeruginascens_AY755359
CAGAGTTC-GTGCCCA-CC------T---------------------GGGTAGA------
---------------------TC-TC--CCACCC-GTGACAT-CTCACA----CC-T---
-CTGTT--GCTTT-GGCG--GG-CTTGT--------------------------------
----------------------------------GGCCC----------------TG-CT
GCTGCCCGC-----CAGA-GGCC----CCC-AACTCAGT---------------------
-AATCTTAGTGTCGTCT--------GAGT---CC-------TA-CA---A-AA---TAGT
TAAAACTTTCAACAACGGATCTCTTGGTTCTGGCATCGATGAAGAACGCAGCGAAATGCG
ATAAGTAATGTGAATTGCAGAATTTAGTGAATCATCGAATCTTTGAACGCACATTGCGCC
CTATGGTATTCCGTAGGGCATGCCTGTTCGAGCGTCATT-G----CAACC---CTCAAG-
-C---GC----TGC-------------TTGGTC-TTGGG-CCCG-C--------------
---------CT-----------GCTGGGCGAGCCCCAAATACAGTG-GTAG-TGCTCC--
-CCGGCCCTGAG---------CGTAGT--AC------------ATCACCCGCTACAGGGC
CT----GGG-GAACCG-CG-A-GCCA--GC-AA----TTT--T--TA---------CC--
---C---CTC-A--AGG
>Ciboria_betulae_Z81427
CCGAGCTG-AA-CCCT---------C---------------------AGGTCGA------
---------------------CC-TC--CCACCCCATGTTTA--TCATT----AC-C---
-CTGTT--GCTTT-GGCG--ATGCGGCC----TTC-------------------------
--------GGG-TCAT-------------------------------------------C
TCGGCTCGC-----CATA-GCCC--CAACCAAACTCT-----------------------
-TTTATTAGTGTTGTCC--------GAGT---CG-------TA-TA---T-AA---TCGT
TAAAACTTTCAACAACGGATCTCTTGGTTCTGGCATCGATGAAGAACGCAGCGAAATGCG
ATAAGTAATGTGAATTGCAGAATTCAGTGAATCATCGAATCTTTGAACGCACATTGCGCC
CCTTGGTATTCCGGGGGGCATGCCTGTTCGAGCGTCATC-T----CAACC---CTCAAG-
-C---AA----TGCT-----------CTTGGTA-TTGAG-CCCA-T--------------
---------GTCAGC--------GATGGCAGGCTCCAAAAACAGTG-GCGG-CGCCGC--
-TGGGTCCTGAA---------CGCAGT--AAGA--------ACACCTCTCGTTCCAGGTG
CC----CCG-CGTGCT-GC-T-GCCA--A--AA---------G--GA---------AT--
---T---TCT-A--AGT
>Ascocoryne_sarcoides_HM152549
ACGATCAC-GGCCCCC-CTCAC---G---------------------GGGGGTA------
---------------------CC-CC--CCACCCT-TGTGTA--TTATA----CC-T---
-TTGTT--GCTTT-GGCG--GG-CCGCG----TCAAG-----------------------
------------CCACCGGCTC------------ACGCT----------------GG-TG
AGCGCCCGC-----CAGA-------GGCCCCAACTC------------------------
TTGATTTTATGATGTCT--------GAGT---AC-------TA-TA---T-AA---TAGT
TAAAACTTTCAACAACGGATCTCTTGGTTCTGGCATCGATGAAGAACGCAGCGAAATGCG
ATAAGTAATGTGAATTGCAGAATTCAGTGAATCATCGAATCTTTGAACGCACATTGCGCC
CCGTGGTATTCCGCGGGGCATGCCTGTTCGAGCGTCATT-A----TGACCAACATCACG-
-C---CT----CGC-------------GTGGTC-TTGGG---------------------
---------GCTGGCA------ACTCTGCCGCCCTCAAACGCAGTG-GCAG-CGCCGC--
-ATGGCTCTTAG---------CGTAGT--AA-----------TACTCCTCGCTATAGGGT
CC----TA--CGGTTG-CC-C-GCCA--GC-AA----CCC-CC--AA---------TC--
---T---TTA-C--AGG
>Microglossum_rufum_AY144533
CAGAGAAC--TG-CCT-CC------G---------------------GGCAAAT------
---------------------CT-CC--CCACCCTTTGTCTA--CTAT-----GC-C---
-TTGTT--GCTTT-GGCA--GG-CCCGC----CCTTA-----------------------
--------GGG-CCGCCGGCT-------------CTGCT----------------GG-CC
AGCGCCTGC-----CAGA-GGAT---CAC--AACTC------------------------
--GAGTTAGTGTCGTCT--------GAGC---AT-------CA-TT---A-AA---TAGT
TAAAACTTTCAACAACGGATCTCTTGGTTCTGGCATCGATGAAGAACGCAGCGAAATGCG
ATAAGTAATGTGAATTGCAGAATTCAGTGAATCATCGAATCTTTGAACGCACATTGCACC
CTCTGGCATTCCGGAGGGTATGCCTGTTCGAGCGTCATT-A----CAGCC---ATCAAG-
-C---AC----TGC-------------TTGGAG-TTGGG-CGT--C--------------
---------GCCGGCT-------CACGGCGCGTCTCAAAATCAGTG-GCGG-CACCGT--
-CTGGCTCCGAG---------CGTAGT--AA-----------TGTCTCTCGCTTTGGAGC
CC----GGA-TGGGG--CC-C-GCCA--GA-AG----CCA-AC--TA---------TA--
---T---CAT-A--AGG
>Leotia_lubrica_AY144561
CCGAGCGC--TG-CCT-C-----------------------------CGGGCAA------
---------------------CC-TC--CCACCCC-TGTATA--CGATA----CC-G---
-CTGTT--GCTTT-GGCA--GG-CCCGC----CCC-------------------------
-----CCGGGG-CCGCCGGCTGT-----------AAGCT----------------GG-CC
CGTGCCTGC-----CAGA-GGAC---CACAAAACCC------------------------
--GAGCGTGTGTTGTCT--------GAGC---GT-------CA-TA---T-AGAATAAGT
TAAAACTTTCAACAACGGATCTCTTGGTTCTGGCATCGATGAAGAACGCAGCGAAATGCG
ATAAGTAATGTGAATCGCAGAATTCAGTGAATCATCGAATCTTTGAACGCACATTGCACC
CCCTGGCACT-CAGGGGGTATGCCTGTCCGAGCGTCGTC-A----AGACC---CTCAAG-
-C---TC----CCCG--------GAGCTTGGCG-TTGGG-CGTG-G--------------
---------CCCCGTC-----ACCGGGGCCCTCCCCAAAACCAGTG-GCGGCCGCGGC--
-CCGGACCCGAG---------CGCAGT--AG----------ACTTCTCTCGCTCCGGGGC
CC----GGGTGGCGTG-CC-C-GCCA--GCAAG----ACA-TC--AGC-------CAT--
---A---CCT-A--AGG
>Coccomyces_dentatus_GU138740
AAGAATTC-GAGTGCTTCG-----CGC--------------------GCTCCCA------
---------------------TT-CT--C-ACCCTTTGTATA--CCCA-----AC-T---
-CTGTT--GCTTC-GGCG--GG-C------------------------------------
----------------------------------------------------------AT
TGCGCCCGT-----CAGA-GGAC-----CAAAACTC------------------------
TTGAATTAGTGATGTCT--------GAGT---AA------ATA-TT---T-AA---TATT
TAAAACTTTCAACAACGGATCTCTTGGTTAGACCATCGATGAAGAACGCAGCGAAATGCG
ATAAGTAATGTGAATTGCAGAATTCAGTGAATCATCGAATCTTTGAACGCACATTGCGCT
CCCTGGTATTCCGGGGAGCATGCCTGTTCGAGCGTCATT-A----CAACC---CTCACG-
-C---TC----TGC-------------GTGGTA-TTGGG-CGA--G--------------
---------CCCTAC--------A-GGGCCCGCCTCAAAATCAGTG-GCGG-CTCTCTC-
-AAGTCCCTAAG---------CATAGT--AA-----------TACTCGCTGCTTCTGGAA
GC----TTGGGAAGAG-CC-C-GCTA--GCAAC---CCCC-AC--AC---------TT--
---T---TTA-A--AGG
>Rhytisma_polare_AB714545
AAGAATCGGCGATGCTTGC------G-----------------------TCCCA------
---------------------TT-CT--C-ACCCTTTGTATA--CCGAA----CC-C---
-CCGTT--GCTTT-GGCC--G---------------------------------------
----------------------------------------------------------AA
TTC-TCGGT-----CAGA-GGAC-----CTGAACTC------------------------
TTGAATACCTGCCGTCT--------GAGT---AT-------GA-TA---C-AA---TCGT
TAAAACTTTCAACAACGGATCTCTTGGTTCTGGCATCGATGAAGAACGCAGCGAAATGCG
ATAAGTAATGTGAATTGCAGAATTCAGTGAATCATCGAATCTTTGAACGCACATTGCGCC
CTCCGGTATTCCGGGGGGCATGCCTGTTCGAGCGTCATT-A----CAACC---CTCAAG-
-C---TC----TGC-------------TTGGTA-TTGGG-CCC--G--------------
---------CCCTTC--------ATCGGCGCGCCCTAAAATCAGTG-GCGG-CTCCGTC-
-CAGTCTC-AAG---------CGTAGT--AT-----------TACTCGCCGCTTGTTAGG
CT----CGGGCGGCGG-CT-T-GCCA--GGGAA---CCCC-CA--CA---------TC--
---A---CAC-A--AGG
>Cudonia_circinans_KC833158
AAGAATTT-AGGCTTT--------AC---------------------CGCCATA------
---------------------TT-CT--C-ACCCTTTGTATA--CGTAT----AC-T---
-ATGTT--GCCTT-GGCA--GG-CTGG---------------------------------
----------------------------------------------------------CA
ACAGCCTGC-----CGGT-GGAC-----CTCAACTC------------------------
TAGAATCTTTGCCGTCT--------GAGT---AC-------TA-TA---T-AA---TAGT
TAAAACTTTCAACAACGGATCTCTTGGTTCTGGCATCGATGAAGAACGCAGCGAAATGCG
ATAAGTAATGTGAATTGCAGAATTCAGTGAATCATCGAATCTTTGAACGCACATTGCGCC
CTCTGGTATTCCAGGGGGCATGCCTGTTCGAGCGTCATT-A----CAACC---CTCACG-
-C---CT----AGC-------------GTGGTC-TTGGG-CTC--G--------------
---------CCCTGT--------A-GGGCCTGCCTCAAAGTCAGTG-GCGG-CGTCGTC-
-TGACCCCTAAG---------CGTAGTAAAA-----------TACACCTCGCTTCTGGGC
GT----TGGATGGAGG-CT-T-GCCG--TGAA-----CCC-CC--CA---------AC--
---T---TTA-C--AGG
>Lambertella_langei_Z81435
CAGAGTTC-CCCGTCA-GC------G---------------------GATTGAAGTG---
------------CCGACCACATT-TG--AAACCCT-TGGATA--TTGTT----AC-C---
-TCGTT--GCTTC-GGCG--CG-CCCCGCT------------------------------
------------------------------------------------------------
--------------GGCA-GGAC---CCCTAAACTCTTG---------------------
-TTTATCAGTGTCGTCT--------GAGT---AC-------TA-TA---T-AA---TAGT
TAAAACTTTCAACAACGGATCTCTTGGTTCTGGCATCGATGAAGAACGCAGCGAAATGCG
ATAAGTAATGTGAATTGCAGAATTCAGTGAATCATCGAATCTTTGAACGCACATTGCGCC
CCTTGGTATTCCGGGGGGCATGCCTGTTCGAGCGTCATT-T----GTACC---CTCAAG-
-C---AC----TGC-------------TTGGTA-TTGGG-CCTC----------------
-----------------------GCGGCGACGGCTTAAAGTCAGTG-GCGG-CG-CGC--
-TGAGCCCTGAG---------CGTAGT--AA------------TTCTCTCGCTACAGGGT
CT----CGG-CGCGCT-TC-C-CGCA--GTAAC----CCC--A--AATT-----TTAC--
---A---CTT-G--TNA
>Phialocephala_fortinii_AB671499
AAGGATCA-TTACAAG-TG------A---------------------GGCTACCGAACGT
TGGAAACAGCGGTTAGGAGCTTACAC--CCACCC-GTGTTTA---CATA----CT-A---
-TTGTT--GCTTT-GGCG--GG-CCGTG----GCCTC--CA-------------------
------------CTGCGGGCT-------------CTGCT----------------CG-TG
TGTGCCCGC-----CAGA-GAAC------CAAACTC-TG---------------------
-AATGTTAGTGATGTCT--------GAGT---AC-------TA-TC---T-AA---TAGT
TAAAACTTTCAACAACGGATCTCTTGGTTCTGGCATCGATGAAGAACGCAGCGAAATGCG
ATAAGTAATGTGAATTGCAGAATTCAGTGAATCATCGAATCTTTGAACGCACATTGCGCC
CTGTGGTATTCCGCAGGGCATGCCTGTTCGAGCGTCATT-T----AACCA---CTCACG-
-C---CT----AGC-------------GTGGTA-TTGGG-GCA--C--------------
---------GCGGTC---------TCCGCGGCCCTCAAAATGAGTG-GCGG-CGCCGG--
-TGGGCTCTAAG---------CGTAGT--AC-----------ATACTCCCGCTATAGAGT
TC----CCC-CGGTGG-CT-C-GCCA--GAA-----CCCC-CA--AT---------TT--
---T---TCA-C--AGG
>Loramyces_macrosporus_JN033383
AAGGATCA-TTACCCA-AA------A---------------------GGATACC------
------------CTCGTGGTATAC-C--CCATCC-GTGTCTA---TATA----CT-C---
-TTGTT--GCTTT-GGCA--GG-CCGTG----GTCTCGACC-------------------
------------CTGTGGGCT-------------TTGCC----------------TG-CA
TGTGCCTGC-----CAGA-GGAC------CAAACTC-TG---------------------
-AATTTTAGTGATGTCT--------GAGT---AC-------TA-TA---T-AA---TAGT
TAAAACTTTCAACAACGGATCTCTTGGTTCTGGCATCGATGAAGAACGCAGCGAAATGCG
ATAAGTAATGTGAATTGCAGAATTCAGTGAATCATCGAATCTTTGAACGCACATTGCGCC
CGGTGGTATTCCGCCGGGCATGCCTGTTCGAGCGTCTCTAT----CAACC---TACACG-
-C---TC----CGC-------------GTGGAA-TTGGG-GCC--T--------------
---------GCGGTC--------ACCTGCAGCCCTAGAACCCAACA-GCGA-TACCGA--
-GTGGTCCTCAG---------CGTAGT--AC-----------ATAC-CCCGCTACAGGCC
TC----CTC-TGGTGT-TC-T-GCCA--TAAATG-GTGCA-AG--CC---------GT--
---T---AAC-A--AGG
>Mitrula_borealis_AY789405
CAGAGTTC-ATGCCCT-CA------C---------------------GGGTAGA------
---------------------TC-TC--CCACCCT-TGTCAA---TTAT----AC-C---
-ATGTT--GCTTT-GGTA--GC-TTG-T----CTC-------------------------
--------ACG------------AC---------------------------------TA
TTAGTCTAC-----CAGA-GAA------CCTAATTC-TT---------------------
--AAATATTATTGGTCT--------GAAT---AC-------TA-TA---T-AA---TAGT
TAAAACTTTCAACAACGGATCTCTTGGTTCTGGCATCGATGAAGAACGCAGCGAAATGCG
ATAAGTAATGTGAATTGCAGAATTCAGTGAATCATCGAATCTTTGAACGCACATTGCGCC
CTCTGGTATTCCGGAGGGCATGCCTGTTCGAGCGTCATTAA----CACCA---ATCAAG-
-C---TC----AGC-------------TTGGTC-TTGGA-GCA--G--------------
---------ACGATTT------T--TCGTCGCTCCCAAACCCATTG-GCGG-TGCCAAG-
-TTGGCTCTATG---------CGTAGT--AA------------ATCTGCCGCAATAGAAC
CC----AAT-TGGAAA-CT-T-GCCA--ACAA----CCCC-CC--AT---------TT--
---T---TTC-A--AGT
>Mitrula_paludosa_AY789320
CCGAGTTC-ATGCCCT-CA------C---------------------GGGTAGA------
---------------------TC-TC--CCACCCT-TGTGAT---TAAT----AC-T---
-ATGTT--GCTTT-GGTA--GC-GGGCT----TTC-------------------------
--------GGG------------CT---------------------------------TA
TCAGTCTAC-----CAGA-GAAC-----CCCAACTC-TT---------------------
--AAATTTTTATTGTCT--------GAAT---AC-------TA-TA---T-AA---TAGT
TAAAACTTTCAACAACGGATCTCTTGGTTCTGGCATCGATGAAGAACGCAGCGAAATGCG
ATAAGTAATGTGAATTGCAGAATTCAGTGAATCATCGAATCTTTGAACGCACATTGCGCC
CTCTGGTATTCCGGAGGGCATGCCTGTTCGAGCGTCATAAT----CACCA---CTCAAG-
-CTCTTC----AGC-------------TTGGTC-TTGAA-GCA--C--------------
---------ACGATTT------CGGTTGTGGCTTCCAAACCTATTG-GCGG-TGCCTCT-
-GTGGCTCTTTG---------CATAGT--AATTTT------TTTTTTCTTGCAAGAGAGA
CC----CAA-AGGGAT-TT-G-CCAG--ACAAACCCCCCC-CA--TT---------TT--
---T---TTC-A--AGA
>Coprotinia_minutula_Z81428_Z81429
CAGAGTTC-ATGCCCG-AA------A---------------------GGKBAGA------
---------------------CC-TN--CCNCCCT-TGTGTA--TTTAT-----C-T---
-TTGTT--GCTTT-GGCG--AG-CTGCC----TTT-------------------------
--------GGG-CCT-------------------------------------------AA
GAGTCTCGN-----NNAA-GNAT---ATMAAAACTC-CT---------------------
-TTTATTAATGTMGTCT--------GAGT---AC-------TA-TA---T-AA---TNNN
NAAAACTTTCAANAANGGNNNNNNNNNNNNNNNNNNNNNNNNNNNNNNNNNNNNNNNNNN
NNNNNNNNNNNNNNNNNNNNNNNNNNNNNNNNNNNNNNNNNTTTGAACGCACATTGCGCC
CCTTGGTATTCCGGGGGGCATGCCTGTTCGAGCGTCATT-T----CAACC---CTCAAG-
-C---AC----TGC-------------TTGGTA-TTGAN-TNTN-T--------------
---------GTCAGT--------AATGGCAGGCTTTAAAGACAGTG-GCGG-CGCCGC--
-TGGGTCCTGAA---------CGTAGT--AA-----------TATCTCTCGTTACAGGTT
CT----CGG-TGTGCT-TC-T-GCCAA----AA----CCC-AA--AT---------TT--
---T---TCT-A--TNN
>Neurospora_crassa_GU327635
CAGAGTT----GCAAA-AC-----------------------------------------
---------------------TC-CCACAAACCA-TCGCGAA--TCTTA----CC-C-GT
ACGGTT--GCCTC-GGCGCTGG-C-----------GGTCCGGAAAG--------------
--GCCTTCGGGCCCTCCCGGATCCTCGGGTCTC-CCGCTC-GCG------------GGAG
GCTGCCCGC-----CGGA-GTGCCGAAACTAAACTC-TT-------------------GA
TATTTTAT-GTCTCTCT--------GAGT---A--AACTTT---TA-----AA--TAAGT
CAAAACTTTCAACAACGGATCTCTTGGTTCTGGCATCGATGAAGAACGCAGCGAAATGCG
ATAAGTAATGTGAATTGCAGAATTCAGTGAATCATCGAATCTTTGAACGCACATTGCGCT
CGCCAGTATTCTGGCGAGCATGCCTGTTCGAGCGTCATT-T----CAACC---ATCAAG-
-C---TCT-----G-------------CTTGCG-TTGGG-GATC-C--------------
---------GCGGCTGT-------CCGCGGTCCCTCAAAATCAGTG-GCGG-GCTCGCTA
-GTCACACCGAG---------CGTAGT--AAC-TC---------TACATCGCTATGGTCG
TG----CGG-CGGGTT-CT-T-GCCG--TAAAA----CCC-CC---C---------AT--
---T---TCT-A--AGG
>Sordaria_fimicola_AY681188
CAGAGTT----GCAAA-AC-----------------------------------------
---------------------TC-CCACAAACCA-TCGCGAA--TCTTA----CC-C-GT
ACGGTT--GCCTC-GGCGCTGG-C-----------GGTCCGGAAGG--------------
--CCCTCGGG---CCCCCGGATCCTCGGGTCTC-CCGCTC-GCG------------GGAG
GCTGCCCGC-----CGGA-GTGCCGAAACCAAACTC-TT-------------------GA
TATTTTAT-GTTTCTCT--------GAGT---A--AACTTT---TA-----AA--TAAGT
CAAAACTTTCAACAACGGATCTCTTGGTTCTGGCATCGATGAAGAACGCAGCGAAATGCG
ATAAGTAATGTGAATTGCAGAATTCAGTGAATCATCGAATCTTTGAACGCACATTGCGCT
CGCCAGTATTCTGGCGAGCATGCCTGTTCGAGCGTCATT-T----CAACC---ATCAAG-
-C---TCT-----G-------------CTTGCG-TTGGG-GATC-C--------------
---------GCGTCTG--------ACGCGGTCCCTCAAAAACAGTG-GCGG-GCTCGCTA
-GTCACACCGAG---------CGTAGT--AAC-TC---------TACATCGCTATGGTCG
TG----CGG-CGGGTT-CT-T-GCCG--TAAAA----CCC-CC---A---------AT--
---T---TCT-A--AGG
>Chaetomium_globosum_KC109756
CAGAGTT----GCAAA-AC-----------------------------------------
---------------------TC-CC-TAAACCA-TTGTGAA--CGTTA----CC-T-AA
ACCGTT--GCTTC-GGCG--GG-C-----------GGCCCCGGGG---------------
-----TTTAC---CCCCCGGGCGCCCCTGGGCC-CCACC------------------GCG
GGCGCCCGC-----CGGA-G----GTCACCAAACTC-TT-------------------GA
TAATTTATGGCCTCTCT--------GAGT---C--TTCTGTAC-TG-----AA--TAAGT
CAAAACTTTCAACAACGGATCTCTTGGTTCTGGCATCGATGAAGAACGCAGCGAAATGCG
ATAAGTAATGTGAATTGCAGAATTCAGTGAATCATCGAATCTTTGAACGCACATTGCGCC
CGCCAGTATTCTGGCGGGCATGCCTGTTCGAGCGTCATT-T----CAACC---ATCAAG-
-C---CCC---GGG-------------CTTGTG-TTGGG-GACC-T--------------
---------GCGGCTG--------CCGCAGGCCCTGAAAAGCAGTG-GCGG-GCTCGCT-
-GTCACACCGAG---------CGTAGT--AGCATA---------CATCTCGCTCTGGGCG
TG----CTG-CGGGTT-CC-G-GCCG--TTAAA----CCA-CC---T---------TT--
---TA-ACCC-A--AGG
>Fusarium_graminearum_AB586992
CCGAGTT---TACAAC--------------------------------------------
---------------------TC-CC--AAACCC-CTGTGAA--CATAC----CT-T---
-ATGTT--GCCTC-GGCG--GA-T-----------CAGCCCGCG----------------
--------------CCCCGTAAAAAGGGACGGC-CCGCC---------------------
--------G-----CAGG-A-----ACCCTAAACTC-TGTTTT-----------------
----TAGTGGAACTTCT--------GAGT---A---TAAAAAA-CA-----AA--TAAAT
CAAAACTTTCAACAACGGATCTCTTGGTTCTGGCATCGATGAAGAACGCAGCAAAATGCG
ATAAGTAATGTGAATTGCAGAATTCAGTGAATCATCGAATCTTTGAACGCACATTGCGCC
CGCCAGTATTCTGGCGGGCATGCCTGTTCGAGCGTCATT-T----CAACC---CTCAAG-
-C---CC----AGC-------------TTGGTG-TTGGG-AGCT-G--------------
---------CAGTCCT--------GCTGCACTCCCCAAATACATTG-GCGG-TCACGTCG
-AGCTTCCATAG---------CGTAGT--AATTTA---------CACATCGTTACTGGTA
AT----CGT-CGCGGC-CA-C-GCCG--TTAAA----C-C-CC--AA---------CT--
---T---CTG-A--ATG
>Claviceps_purpurea_DQ119114
CCGAGTT---TACAAC--------------------------------------------
---------------------TC-CC--AAACCCACTGTGAA--CTTAT----AC-CCAA
AACGTT--GCCTC-GGCG--GG-C-----------ACAGCGGTAC---------------
-----CCGAG--CCCCCCGCAAGGGAGGCAGAG-GCGCC---------------------
--CGCCCGC-----CAGG-G-----GACCAAAACTC-TTCTGTATACCC-----------
---ATAGCGGCATGTCT--------GAGT---GGATTTACAAA-CA-----AA--TGAAT
CAAAACTTTCAACAACGGATCTCTTGGTTCTGGCATCGATGAAGAACGCAGCGAAATGCG
ATACGTAATGTGAATTGCAGACTTCAGTGAATCATCGAATCTTTGAACGCACATTGCGCC
CGCCAGTATTCTGGCGGGCATGCCTGTTCGAGCGTCATT-T----CAACC---CTCAAG-
-C---CC----TGC-------------TTGGTG-TTGGG-GACC-GGCTCAGCGGGTGCG
GGCTTCGGCCCGCCCC--------GTGCCGCCCCCGAAATGGATCG-GCGG-TCTCGTCG
CAGCCTTCTTTG---------CGTAGT--AACATAC--------CACCTCGCAACAGGAG
CG----CGG-CGCGGC-CA-CTGCCG--TAAAA----CGC-CC--AA---------CT--
---T---TTT-A--GAG
>Xylaria_hypoxylon_AY909012
AAGAGTT--TTATAAC--------------------------------------------
---------------------TC-CC--AAACCCA-TGTGAA--CATAC----CG-T---
-ACGTT--GCCTC-GGCA--GG-CTGCA---TCTCCCTGTGAGGT---------------
-----CCTAC--CCTGTAGGATGCTACGCTGTA-AGGCT---------------------
--TAGCGGG-----AAGA-T-----GCATTAAAGCC-TGCCGGCGGCCCATTAAACTCTG
TTTATTTTTGAAATTCT--------GAG--------GCTATAA-TA-----AA--TAAGT
TAAAACTTTCAACAACGGATCTCTTGGTTCTGGCATCGATGAAGAACGCAGCGAAATGCG
ATAAGTAATGTGAATTGCAGAATTTAGTGAATCATCGAATCTTTGAACGCACATTGCGCC
CACTAGTATTCTAGTGGGCATGCCTGTTCGAGCGTCATT-T----CAACC---CTTAAG-
-C---CCCTGTTGC-------------TTAGTG-TTGGG-AGCC-T--------------
---------ACGGTCA--------GCGTAGCTCCTCAAATGTAGTG-GCGG-AGTTGGTT
-CACACTCTAGA---------CGTAGT--AATTTT---------TATCTCGCCTGTGAGT
TG----GAC-CGGTCC-CT-C-GCCG--TAAAA----CCC-CCAAAA---------AT--
---T---TTA-A--AGG
>Trichoderma_viride_AY380909
CCGAGTT---TACAAC--------------------------------------------
---------------------TC-CC--AAACCCAATGTGAA--CCATA----CC-A--A
ACTGTT--GCCTC-GGCG--GG-GTCAC---GCCCCGGGTGCGTC---------------
-----GCAGC--CCCGGAA----------CCAG-GCGCC---------------------
--CGCCGGA-----GGGA-C-----CAACCAAACTC-TTTCTGTAGTCCCCTCGCGGACG
TTATTTCTTACAGCTCT--------GAGC---A---AAAATTC-AA-----AA--TGAAT
CAAAACTTTCAACAACGGATCTCTTGGTTCTGGCATCGATGAAGAACGCAGCGAAATGCG
ATAAGTAATGTGAATTGCAGAATTCAGTGAATCATCGAATCTTTGAACGCACATTGCGCC
CGCCAGTATTCTGGCGGGCATGCCTGTCCGAGCGTCATT-T----CAACC---CTCGAA-
-C---CC----CTC-------------CGGGGG-GTCGG-CGTT-GG------------G
GACTTCGGGAACCCCTAAGACGGGATCCCGGCCCCTAAATACAGTG-GCGG-TCTCGCCG
CAGCCTCTCCTG---------CGCAGT--AGTTTGC-------ACAACTCGCACCGGGAG
CG----CGG-CGCGTC-CA-CGTCCG--TAAAA----CAC-CC--AA---------CT--
---T---CTGAA--ATG
>Magnaporthe_grisea_KM484881
CCGAGTT--GAAAAA---------------------------------------------
---------------------CT-CC---AACCC-CTGTGAA--CATAA----CC-T-CT
GTCGTT--GCTTC-GGCG--GG-C------------------------------------
--------------------------------------T---------------------
--CGCCCGC-----CGGA-G-----GTTACAAACTC-TTGTAT-----------------
ATTTTTTTAGCATCTCT--------GAGC---C---TAAAAGA-CA-----AA--T-AAT
CAAAACTTTCAACAACGGATCTCTTGGTTCTGGCATCGATGAAGAACGCAGCGAAATGCG
ATAAGTAATGTGAATTGCAGAATTCAGTGAATCATCGAATCTTTGAACGCACATTGCGCC
CGCCGGTATTCCGGCGGGCATGCCTGTTCGAGCGTCATT-T----CAACC---CTCAAG-
-C---CCC---GGC-------------TTGGTG-TTGGG-GCGC-C--------------
-----CGGGTCCCCCGCGG-----CCTGGGGCCCCCAAGTTCATCG-GCGG-GCTCGTCG
GTACACTGAGCGCAGTAAAAACGCGGT--AAAACGC--------GAACCCTCGCTCGGCC
CGTCACCGG-CGCGCA-CC-A-GCCG--CTAAA----CCC-CCAAAA---------CT--
---T---TCA-A--AGG
>Diaporthe_eres_KC343097
CTG-GAAC---GCGCCCCA----------------------------GGCGCA-------
---------------------CC-CA-GAAACCCTTTGTGAA--CTTAT----AC-C-TT
ACTGTT--GCCTC-GGCGCT-----------------------------------AGCTG
GTCCTTCGGG-GCCCCTCACCCTC--------------------------GGGTGTTGAG
ACAGCCCGC-----CGGC-GGC---CAACCCAACTC--TT------------------GT
TTTTACACTGAAACTCT--------GAGA---A---TAAAACA-TA-----AA--TGAAT
CAAAACTTTCAACAACGGATCTCTTGGTTCTGGCATCGATGAAGAACGCAGCGAAATGCG
ATAAGTAATGTGAATTGCAGAATTCAGTGAATCATCGAATCTTTGAACGCACATTGCGCC
CTCTGGTATTCCGGAGGGCATGCCTGTTCGAGCGTCATT-T----CAACC---CTCAAG-
-C---CT----GGC-------------TTGGTG-ATGGG-GCAC-T--------------
---------GCTTTTAC---CCAAGAGCAGGCCCTGAAATTCAGTG-GCGA-GCTCGCC-
-AGGACCCCGAG---------CGCAGT--AGT---------TAAACCCTCGCTCTGGAAG
GC--CCTGG-CGGTGC-CC-T-GCCG--TTAAA----CCC-CC--AA---------CT--
---T---CTG-A--AAA
>Cryphonectria_parasitica_KC851951
CTG-GAAC--TGTGGCCCTCACG------------------------GGCGCAAC-----
---------------------CC-CA-GATACCCTTTGTGAA--CTTATAACCAT-T-TT
ATCGTT--GCCTC-GGCGCTGA-G--------CCCGGGGGGGGGTTGGCGAAGGCAGATT
TTCTTCCTTC-TCCCCTCCCTCCCCCCCCTCTT-CCACCGTGCAAACGGTTGTTGGGGAG
CAGGCCCGC-----CGGC-GGC---CCACTAAACTC-TTT------------------GT
TTTTATAACCTATCTCTTCTGAGTACATA---A---ACAAAAA-AA-----AA--TGAAT
CAAAACTTTCAACAACGGATCTCTTGGTTCTGGCATCGATGAAAAACGCAGCGAAATGCG
ATAAGTAATGTGAATTGCAAAATTCAGTGAATCATCGAATCTTTGAACGCACATTGCGCC
CGCTGGAATTCCAGCGGGCATGCCTGTTCGAGCGTCATT-T----CAACC---CTCAAG-
-C---TT----GGC-------------TTGGTG-TTGGG-GTAC-T--------------
---------ACCCGTA-----AAACGGTAGGCCCTGAAATTTAGTG-GCGG-GCTCGCT-
-AAAACTCTGAG---------CGTAGT--AGTTTTTTTTTCTTCAACCTCGCTTTGGAAG
GA--TTAGC-GGTTGC-TC-T-TGCC--GTAAA----ACC-CC--CC---------TTAA
TAAT---CTG-A--AAT
>Blumeria_graminis_KF545644
CAGAGTGTGATGCCA--TA------CGGAACTCAGTTTCGT-----GTGGTTGA------
---------------------CC-CT--CCACCC-GTGTCGA---TTAT----CT-C---
-ATGTT--GCTTT-GGCG--GA-CTCGGCTTGCCC-------------------------
------------GCGCCCACTT------------TGGTG----------------GG-GG
AATGTCCGC-----CAGG-GAAG---ACCAAAACTC-TT---------------------
-GTTATCAGTGATGTCT--------GAGG---AT-----GATA-TA---T-AA---TCAT
GAAAACTTTCAACAACGGATCTCTTGGCTCTGGCATCGATGAAGAACGCAGCGAAATGCG
ATAAGTAATGTGAATTGCAGAATTTAGTGAATCATCGAATCTTTGAACGCACATTGCGCC
CCTGGGAATTCCCAGGGGCATGCCTGTTCGAGCGTCCGT-AAC--AACCT---CTCAAG-
-C---CT----GGC-------------TTGGTC-TTGGG-ACAC----------------
---------GCTGCTC------TAGCGGCGGTCCTTAAAAGCAGTG-GCGG-GCCTAT--
-GTAACTCTCCG---------CGTAGT--AATA---------TACATCTCGCGATAGAGA
AG----CAG-AAGGAC-TT---GCCA--AAAAT----CCT-----TA---------AT--
---T---GCT-C--AGG
>Uncinula_necator_AF049332
CAGAGCGAGAGGCTC--AG------CATGACGGTATGCTGTGTGC-TGGGTCGAC-----
---------------------CC-TC--CCACCC-GTGTCGA--TATGT----AT-T---
-TTGTT--GCTTT-GGCG--GG-CGGGTTTGCGCCCGTTCGCGTCCGCTGTGG------C
CTGGGGGAGCGCCCACCGCGTT------------CGGCT----------------GG-AG
CGTGCCCGC-----CAGA-GACC-TCATCCAAACTC------------------------
ACGTTGTCATGTAGTCT--------AAGCTTTAT-------TA-AG---T-AA---TTGA
TAAAACTTTCAACAACGGATCTCTTGGCTCTGGCATCGATGAAGAACGCAGCGAAATGCG
ATAAGTAATGTGAATTGCAGAATTTAGTGAATCATCGAATCTTTGAACGCACATTGCGCC
CCTTGGCATTCCGAGGGGCATGCCTGTTCGAGCGTCATA-A----CACCC-CCCTCAAG-
-C---------TGCCCTTGTGGTGGCTTCGGTG-TTGGG-GCTC----------------
---------GTCGCAG----TTTTGCGGTGGCCCTTAAAGACAGTG-GCCC-TCCCCGCG
-TGGGCTCTACG---------CGTAGT--AACT---------TGTTCCTCGCGACAGAGT
GA----CGC-TCGTGA-TC-A-GCCAG----AA---CCAC-CC--AC---------CT--
---T---TGT-C--CGG
>Verticillium_dahliae_FJ475122
CCGAGTATCTA-------------------------------------------------
---------------------CT-C--ATAACCCTTTGTGAA--CC-------AT-A---
-TTGTT--GCTTC-GGCG--GC-TCGTT--------------------------------
----------------------------------------------C-----------TG
CGAGCCCGC-----CGGT-------CCATCAGTCTC-TCT------------------GT
TTATACCAACGATACTTCT------GAGT---GT----TCTTAGCG-----AA---CTAT
TAAAACTTTTAACAACGGATCTCTTGGCTCTAGCATCGATGAAGAACGCAGCGAAACGCG
ATATGTAGTGTGAATTGCAGAATTCAGTGAATCATCGAATCTTTGAACGCACATGGCGCC
TTCCAGTATCCTGGGAGGCATGCCTGTCCGAGCGTCGTT-T----CAACC---CTCGAG-
-C---CCCAGTGGC-------------CCGGTG-TTGGG-GATC-T--------------
--------------------ACGTCTGTAGGCCCTTAAAAGCAGTG-GCGG-ACCCGC--
-GTGGCCCTTCCTTG------CGTAGT--AG----------TTACAGCTCGCATCGGAGT
CCCG------CAGGCG-CT-T-GCCT--CTAAA----CCC-CC--TACAAGCCCGCCTCG
---TGCGGCA-A--CGG
