# Supplementary material for: Shifts in diversification rates and host jump frequencies shaped the diversity of host range among Sclerotiniaceae fungal plant pathogens
Source: Mol Ecol. 2018 Mar 23;27(5):1309–23. doi: 10.1111/mec.14523 (PMC5900718; doi:10.1111/mec.14523)
Supplement: Supplementary file 1 [file MEC-27-1309-s001.zip › Supplementary File 3 (ML tree with SH-aLRT support).nwk]

(Neurospora_crassa_GU327635:0.01383856,Sordaria_fimicola_AY681188:0.01929578,(Chaetomium_globosum_KC109756:0.15469334,(Xylaria_hypoxylon_AY909012:0.66556792,(((Verticillium_dahliae_FJ475122:0.88989931,((Uncinula_necator_AF049332:0.53852141,Blumeria_graminis_KF545644:0.49775209)0.735000:0.15384090,((Mitrula_borealis_AY789405:0.12553035,Mitrula_paludosa_AY789320:0.18362057)1.000000:0.35589197,((Lachnum_bicolor_AJ430394:0.19351870,((Hymenoscyphus_fructigenus_KJ941067:0.04611455,Hymenoscyphus_scutula_AY789432:0.04668091)0.931000:0.09355304,(Hymenotorrendiella_eucalypti_DQ195789:0.02408259,(Torrendiella_andina_KJ606682:0.02935439,((Torrendiella_dingleyae_JN225945:0.05234520,Torrendiella_cannibalensis_JN225947:0.04381670)0.489000:0.00910301,(Hymenotorrendiella_madsenii_AY755336:0.02614654,Torrendiella_brevisetosa_JN225946:0.03152061)0.528000:0.01208171)0.910000:0.02296809)0.503000:0.01095705)0.980000:0.11496719)0.999000:0.15941064)0.738000:0.01223621,((Chlorociboria_aeruginascens_AY755359:0.65519978,(((Dermea_acerina_AF141164:0.13727059,Neofabraea_malicorticis_KR859086:0.08412047)0.851000:0.03937693,((Microglossum_rufum_AY144533:0.16025866,Leotia_lubrica_AY144561:0.49246327)0.989000:0.20462323,((Holwaya_mucida_DQ257357:0.07531451,Pseudogymnoascus_roseus_AY608924:0.15851463)0.853000:0.05903466,(Potebniamyces_pyri_AY608641:0.00846987,Bulgaria_inquinans_KJ663833:0.07866632)0.999000:0.16975581)0.000000:0.03355808)0.929000:0.07450699)0.831000:0.03947986,((Ascocoryne_sarcoides_HM152549:0.28815491,(Phialocephala_fortinii_AB671499:0.11215608,Loramyces_macrosporus_JN033383:0.39972855)1.000000:0.30830145)0.666000:0.07438511,(Cudonia_circinans_KC833158:0.34485165,(Coccomyces_dentatus_GU138740:0.35759103,Rhytisma_polare_AB714545:0.35320480)0.832000:0.07869904)0.989000:0.25510019)0.956000:0.09322275)0.000000:0.00003389)0.839000:0.04823731,(Piceomphale_bulgarioides_KJ941086:0.21300671,((((((Lanzia_luteovirescens_Z81436_KC533545:0.05830746,((Lambertella_subrenispora_KF545329:0.21893564,(Roseodiscus_sinicus_JX260730:0.11332510,(Lanzia_griseliniae_AY755333:0.03755269,Lanzia_allantospora_AY755334:0.03565899)0.972000:0.06152747)0.452000:0.02588116)0.918000:0.04432724,(((Rutstroemia_firma_KF588369:0.01962222,(Rutstroemia_bolaris_Z80894:0.02135132,((Rutstroemia_fruticeti_KF588370:0.02119164,(Rutstroemia_tiliacea_LT158428:0.00905417,(Rutstroemia_juniperi_LT158465:0.00871691,Rutstroemia_johnstonii_LT158456:0.07367718)0.971000:0.02262238)0.000000:0.00000018)0.843000:0.00885238,(Rutstroemia_petiolorum_U21822:0.00354750,(Rutstroemia_echinophila_KF588371:0.02184451,(Poculum_sydowianum_AY853238:0.03688234,(Poculum_pseudosydowianum_AB904508:0.05031842,Rutstroemia_elatina_JF908711:0.18198210)0.954000:0.05544614)0.855000:0.01965566)0.869000:0.01414294)0.766000:0.00545736)0.900000:0.01379775)0.542000:0.01367643)0.896000:0.04801737,(Sclerotinia_homoeocarpa_Z81446:0.11115631,((Rutstroemia_maritima_KF588372:0.01851181,Ciboria_asphodeli_KJ941085:0.00700528)0.873000:0.01331359,(Poculum_henningsianum_KC533543:0.00000001,(Rutstroemia_calopus_KF588373:0.00000001,(Rutstroemia_paludosa_KF588377:0.00923182,(Rutstroemia_cuniculi_KF588375:0.00000001,(Stromatinia_gladioli_JF737031:0.07543050,Rutstroemia_cunicularia_KF545315:0.00000001)0.000000:0.00000001)0.830000:0.00307003)0.000000:0.00000001)0.000000:0.00000001)0.900000:0.01880458)0.839000:0.02918530)0.997000:0.11060639)0.320000:0.02189675,(Torrendiella_ciliata_KC412008:0.01562553,Torrendiella_setulata_KF588367:0.05597635)1.000000:0.16501075)0.786000:0.02105483)0.807000:0.03393659)0.919000:0.05075399,(Moellerodiscus_coprosmae_EU599575:0.29182522,(Moellerodiscus_iodotingens_KJ941081:0.09177032,Moellerodiscus_lentus_KJ941083:0.03977173)0.933000:0.05457119)0.784000:0.03342234)0.624000:0.01721820,((Valdensinia_heterodoxa_Z81447:0.07305672,((Ciboria_acerina_CAU21827:0.04080979,Ciborinia_allii_AB026166:0.16755433)0.413000:0.03898311,(Encoelia_sp_HB2015_KT876983:0.07799220,(Encoelia_fascicularis_Z81431:0.00070852,(Amphobotrys_ricini_RWB1474_JX961613:0.01185173,Amphobotrys_ricini_KR527112:0.02837278)1.000000:0.73065825)0.833000:0.02134397)0.895000:0.03782731)0.907000:0.03310300)0.717000:0.00319557,(((Ovulinia_azaleae_Z73797:0.06642484,Ciboria_conformata_KJ941075:0.07800597)0.634000:0.00578107,((Sclerotinia_bulborum_KF859928:0.08838225,(Ciboria_cistophila_KF545324:0.07674729,(((Monilinia_megalospora_Z73788:0.04356997,((Monilinia_gaylussaciae_Z73782:0.01008199,(Monilinia_baccarum_Z73773:0.02185299,Monilinia_polycodii_Z73792:0.00412245)0.197000:0.00371652)0.781000:0.01906249,(Monilinia_urnula_Z73795:0.04542431,Monilinia_oxycocci_Z73789:0.02135388)0.991000:0.06753746)0.999000:0.09332965)0.992000:0.06518322,(Sclerotinia_pirolae_Z73798:0.00804238,((Monilinia_cassiopes_Z73776:0.00000029,Monilinia_azaleae_AB182266:0.10813054)0.503000:0.00746917,(Monilinia_seaverii_Z73793:0.06993989,Monilinia_jezoensis_AB182265:0.13247440)0.919000:0.04015226)0.868000:0.01058036)0.962000:0.03198855)0.158000:0.00811806,(Ciboria_betulae_Z81427:0.29630182,(Ciborinia_erythronii_Z73767:0.18270647,((Monilinia_linhartiana_LN908900:0.00426558,(Monilinia_aucupariae_Z73771:0.00000015,(Monilinia_padi_Z73791:0.00438468,Monilinia_ssiori_AB220062:0.01520044)0.968000:0.02004246)0.915000:0.00858331)0.000000:0.00000013,(Monilinia_mali_AB125619:0.00430421,Monilinia_amelanchieris_Z73769:0.00000001)0.826000:0.00426475)0.846000:0.01652722)0.836000:0.01621336)0.000000:0.00000071)0.885000:0.02928491)0.802000:0.01601823)0.771000:0.00860576,(Mycopappus_alni_AB254190:0.05804347,(Streptobotrys_streptothrix_EU012333:0.00000001,Streptobotrys_caulophylli_KP161602:0.00000001)0.932000:0.03292094)0.310000:0.01573234)0.751000:0.00663181)0.849000:0.01246519,(Sclerotinia_borealis_AF067644:0.02009717,((Botrytis_calthae_AJ716302:0.00396589,(((Stromatinia_cryptomeriae_MAFF410932:0.03934402,((Ciborinia_camelliae_AB516659:0.00781308,((((Botrytis_pelargonii_AJ716290:0.00000001,Ciboriopsis_gemmigera_KJ941070:0.00898900)0.000000:0.00000001,(Botrytis_pseudocinerea_JN692379:0.00000001,(Botrytis_sinoviticola_JN692386:0.00000001,((Botrytis_aclada_AJ716295:0.00388155,((Botrytis_ficariarum_AJ716296:0.00000024,(Botrytis_tulipae_AJ716301:0.00000001,(Botrytis_byssoidea_FJ169671:0.00000001,(Botrytis_fabiopsis_EU519204:0.00000001,(Botrytis_caroliniana_NR_111839:0.00000001,(Botrytis_sinoallii_FJ169664:0.00387552,(Botrytis_prunorum_KP234041:0.00000001,Botrytis_elliptica_AJ716300:0.00000001)0.000000:0.00000001)0.000000:0.00000020)0.000000:0.00000012)0.000000:0.00000020)0.000000:0.00000013)0.000000:0.00000001)0.000000:0.00000016,(Ciboria_aestivalis_KF545326:0.00000001,(Botrytis_paeoniae_AJ716298:0.00388291,((Botrytis_convoluta_AJ716304:0.00387229,Botrytis_squamosa_AJ716299:0.00386503)0.000000:0.00000001,(Botrytis_hyacinthi_AJ716297:0.00000023,(Botrytis_porri_AJ716292:0.01182801,Botrytis_sphaerosperma_AJ716293:0.01983338)0.000000:0.00000016)0.931000:0.00387483)0.000000:0.00000001)0.000000:0.00000001)0.000000:0.00000012)0.000000:0.00000021)0.850000:0.00387528,(Botryotinia_narcissicola_KJ941071:0.00385903,(Botrytis_cinerea_AJ716294:0.00000001,Botrytis_fabae_AJ716303:0.00000001)0.000000:0.00000001)0.000000:0.00000001)0.000000:0.00000001)0.000000:0.00000001)0.000000:0.00000001)0.873000:0.00773116,((Monilinia_laxa_Z73787:0.00392223,(Monilinia_fructicola_JN176564:0.00920935,((Monilinia_johnsonii_Z73783:0.01111384,(Encoelia_pruinosa_LT158461:0.15068189,(Ciboria_foliicola_Z80892:0.15257439,Ciboria_whetzelii_Z73768:0.12768712)0.979000:0.11198261)0.842000:0.02838899)0.842000:0.02732318,(Monilinia_polystroma_KP742814:0.00000001,Monilinia_fructigena_AB125616:0.00794783)0.972000:0.02667431)0.252000:0.00758809)0.587000:0.00257290)0.775000:0.00412880,(Myriosclerotinia_ciborium_Z99696:0.00000304,(((Myriosclerotinia_caricis_ampullaceae_Z99694:0.03735858,Myriosclerotinia_curreyana_Z99686:0.01654628)0.690000:0.00291801,(Myriosclerotinia_duriaeana_Z99688:0.05390667,(Myriosclerotinia_scirpicola_Z99692:0.00798393,Myriosclerotinia_sulcatula_LIPM:0.00364813)0.000000:0.00000013)0.891000:0.00779074)0.779000:0.00410074,(Myriosclerotinia_luzulae_Z99693:0.00772116,Myriosclerotinia_dennisii_Z99687:0.00384548)0.000000:0.00000011)0.747000:0.00383852)0.905000:0.01175167)0.917000:0.01238291)0.000000:0.00000032,(Sclerotinia_sp_CBS115977_AY853239:0.01190708,(Ciboria_caucus_Z73766:0.06868088,Elliottinia_kerneri_LT158475:0.08005864)0.808000:0.01339956)0.824000:0.01162697)0.000000:0.00000028)0.772000:0.00403982,(Ciboria_americana_DQ431172:0.02149140,(Ciboria_viridifusca_KF545322:0.02689265,Coprotinia_minutula_Z81428_Z81429:0.03461038)0.708000:0.01101187)0.972000:0.03329643)0.763000:0.00392823)0.000000:0.00000018,(Sclerotinia_sp2_1_465_2485P_Z99697:0.02008423,(Cristulariella_depraedans_KT462571:0.00793608,Pycnopeziza_sympodialis_KF859927:0.01887955)0.000000:0.00000016)0.917000:0.00928339)0.757000:0.00456468,(Sclerotinia_tetraspora_Z99670:0.00389824,(Sclerotinia_glacialis_Z99669:0.00772068,((Sclerotinia_subarctica_GU018183:0.00764515,(Sclerotinia_trifoliorum_Z99676:0.00382925,(Sclerotinia_sclerotiorum_Z73800:0.00000021,Sclerotinia_minor_Z99673:0.01158809)0.816000:0.00380637)0.000000:0.00000010)0.837000:0.00382229,((Ciboria_amentacea_KF545325:0.04033542,((Sclerotinia_nivalis_AB516670:0.00771173,Kohninia_linnaeicola_AY236424:0.08794899)0.619000:0.00421910,(Grovesinia_pyramidalis_Z81433:0.01190491,Hinomyces_pruni_KF500400:0.00000016)0.940000:0.01198494)0.714000:0.00369619)0.000000:0.00000003,((Dumontinia_tuberosa_Z99701:0.00379300,Dumontinia_ulmariae_Z99702:0.00375153)0.983000:0.02766216,(Sclerotium_perniciosum_FJ231408:0.01581025,Sclerotium_cepivorum_Z99683:0.01199434)0.829000:0.00756285)0.846000:0.00774762)0.000000:0.00000003)0.770000:0.00374490)0.755000:0.00401538)0.788000:0.00384441)0.899000:0.00939691)0.000000:0.00000025,(Ciboria_batschiana_AY526234:0.03756245,(Haradamyces_foliicola_AB329721:0.07819986,(Pycnopeziza_sejournei_LT158443:0.02129181,(Sclerotium_denigrans_FJ231404:0.00000039,Stromatinia_rapulum_Z73801:0.06976230)0.988000:0.04338039)0.743000:0.00320978)0.000000:0.00000020)0.809000:0.00364603)0.937000:0.01229491)0.000000:0.00000022)0.743000:0.00897763)0.998000:0.08972336)0.933000:0.04256433,((Scleromitrula_rubicola_Z80891:0.02479385,(Scleromitrula_spiraeicola_Z81448:0.00000067,Lambertella_langei_Z81435:0.56097121)0.944000:0.02142280)0.632000:0.00256544,(Scleromitrula_calthicola_Z80887:0.00000015,(Scleromitrula_candolleana_Z80878:0.00360297,Scleromitrula_shiraiana_HQ833456:0.02912997)0.938000:0.01376399)0.681000:0.00364047)0.978000:0.05379626)0.827000:0.03260704,(Lambertella_palmeri_KF499365:0.08844741,(((Rutstroemia_glandicola_KF545391:0.01160007,(Sclerotinia_veratri_GQ377487:0.01745625,(Lambertella_pyrolae_AB705250:0.08016135,Lambertella_tetrica_KJ941068:0.13373348)0.532000:0.01817927)0.669000:0.00922938)0.000000:0.00000340,(Lambertella_pruni_DQ335471:0.00632317,(Rutstroemia_pruni-serotinae_KF545351:0.00000002,(Rutstroemia_macrospora_KF545384:0.01139906,(Ciboria_nyssogena_KF545387:0.00561356,(Rutstroemia_longipes_KF545386:0.00561905,(Rutstroemia_microsperma_KF545381:0.00563299,(Lambertella_corni_maris_AB705242:0.00001031,(Ciboria_rufofusca_KF545372:0.00560321,Ciboria_carunculoides_KF545365:0.00000001)0.000000:0.00000001)0.000000:0.00000013)0.000000:0.00000098)0.000000:0.00000098)0.000000:0.00000599)0.000000:0.00000027)0.000000:0.00316865)0.890000:0.01020149)0.941000:0.03872027,(Bicornispora_exophiala_KF499363:0.01243513,Bicornispora_seditiosa_KF499362:0.00000019)0.993000:0.05220913)0.982000:0.06561051)0.720000:0.04064958)0.982000:0.08176513,(Meria_laricis_U92299:0.30129158,(Heyderia_abietis_AY789297:0.04914899,Hemiphacidium_longisporum_AY645899:0.18759963)0.877000:0.04891975)0.184000:0.02164389)0.353000:0.02785101)0.960000:0.07421641)0.813000:0.02736823)0.919000:0.10973324)0.216000:0.02794314)0.965000:0.34365999)0.913000:0.23259018,(Diaporthe_eres_KC343097:0.13068812,Cryphonectria_parasitica_KC851951:0.33797659)0.972000:0.25851790)0.637000:0.16080363,(Magnaporthe_grisea_KM484881:0.47925392,(Trichoderma_viride_AY380909:0.53287235,(Claviceps_purpurea_DQ119114:0.18797655,Fusarium_graminearum_AB586992:0.29400261)0.822000:0.11533187)0.915000:0.15386203)0.204000:0.09737005)0.783000:0.06412436)0.985000:0.22269485)0.981000:0.18060927);
