# Supplementary material for: Shifts in diversification rates and host jump frequencies shaped the diversity of host range among Sclerotiniaceae fungal plant pathogens
Source: Mol Ecol. 2018 Mar 23;27(5):1309–23. doi: 10.1111/mec.14523 (PMC5900718; doi:10.1111/mec.14523)
Supplement: Supplementary file 1 [file MEC-27-1309-s001.zip › Supplementary File 4 (ML tree with bootstrap support).nwk]

((((((((((((((((Amphobotrys_ricini_RWB1474_JX961613:0.01185173,Amphobotrys_ricini_KR527112:0.02837278)100:0.73065825,Encoelia_fascicularis_Z81431:0.00070852)63:0.02134397,Encoelia_sp_HB2015_KT876983:0.0779922)85:0.03782731,(Ciboria_acerina_CAU21827:0.04080979,Ciborinia_allii_AB026166:0.16755433)74:0.03898311)92:0.033103,Valdensinia_heterodoxa_Z81447:0.07305672)34:0.00319557,(((Ovulinia_azaleae_Z73797:0.06642484,Ciboria_conformata_KJ941075:0.07800597)80:0.00578107,((Sclerotinia_bulborum_KF859928:0.08838225,(Ciboria_cistophila_KF545324:0.07674729,(((Monilinia_megalospora_Z73788:0.04356997,((Monilinia_gaylussaciae_Z73782:0.01008199,(Monilinia_baccarum_Z73773:0.02185299,Monilinia_polycodii_Z73792:0.00412245)36:0.00371652)99:0.01906249,(Monilinia_urnula_Z73795:0.04542431,Monilinia_oxycocci_Z73789:0.02135388)99:0.06753746)100:0.09332965)100:0.06518322,(Sclerotinia_pirolae_Z73798:0.00804238,((Monilinia_cassiopes_Z73776:2.9e-07,Monilinia_azaleae_AB182266:0.10813054)30:0.00746917,(Monilinia_seaverii_Z73793:0.06993989,Monilinia_jezoensis_AB182265:0.1324744)61:0.04015226)63:0.01058036)86:0.03198855)31:0.00811806,(Ciboria_betulae_Z81427:0.29630182,(Ciborinia_erythronii_Z73767:0.18270647,((Monilinia_linhartiana_LN908900:0.00426558,(Monilinia_aucupariae_Z73771:1.5e-07,(Monilinia_padi_Z73791:0.00438468,Monilinia_ssiori_AB220062:0.01520044)100:0.02004246)79:0.00858331)67:1.3e-07,(Monilinia_mali_AB125619:0.00430421,Monilinia_amelanchieris_Z73769:1e-08)84:0.00426475)98:0.01652722)48:0.01621336)27:7.1e-07)74:0.02928491)70:0.01601823)72:0.00860576,(Mycopappus_alni_AB254190:0.05804347,(Streptobotrys_streptothrix_EU012333:1e-08,Streptobotrys_caulophylli_KP161602:1e-08)100:0.03292094)55:0.01573234)74:0.00663181)86:0.01246519,(Sclerotinia_borealis_AF067644:0.02009717,((Botrytis_calthae_AJ716302:0.00396589,(((Stromatinia_cryptomeriae_MAFF410932:0.03934402,((Ciborinia_camelliae_AB516659:0.00781308,((((Botrytis_pelargonii_AJ716290:1e-08,Ciboriopsis_gemmigera_KJ941070:0.008989)NA:1e-08,(Botrytis_pseudocinerea_JN692379:1e-08,(Botrytis_sinoviticola_JN692386:1e-08,((Botrytis_aclada_AJ716295:0.00388155,((Botrytis_ficariarum_AJ716296:2.4e-07,(Botrytis_tulipae_AJ716301:1e-08,(Botrytis_byssoidea_FJ169671:1e-08,(Botrytis_fabiopsis_EU519204:1e-08,(Botrytis_caroliniana_NR_111839:1e-08,(Botrytis_sinoallii_FJ169664:0.00387552,(Botrytis_prunorum_KP234041:1e-08,Botrytis_elliptica_AJ716300:1e-08)NA:1e-08)NA:2e-07)NA:1.2e-07)NA:2e-07)NA:1.3e-07)NA:1e-08)NA:1.6e-07,(Ciboria_aestivalis_KF545326:1e-08,(Botrytis_paeoniae_AJ716298:0.00388291,((Botrytis_convoluta_AJ716304:0.00387229,Botrytis_squamosa_AJ716299:0.00386503)54:1e-08,(Botrytis_hyacinthi_AJ716297:2.3e-07,(Botrytis_porri_AJ716292:0.01182801,Botrytis_sphaerosperma_AJ716293:0.01983338)89:1.6e-07)66:0.00387483)36:1e-08)23:1e-08)NA:1.2e-07)45:2.1e-07)63:0.00387528,(Botryotinia_narcissicola_KJ941071:0.00385903,(Botrytis_cinerea_AJ716294:1e-08,Botrytis_fabae_AJ716303:1e-08)NA:1e-08)NA:1e-08)NA:1e-08)NA:1e-08)NA:1e-08)88:0.00773116,((Monilinia_laxa_Z73787:0.00392223,(Monilinia_fructicola_JN176564:0.00920935,((Monilinia_johnsonii_Z73783:0.01111384,(Encoelia_pruinosa_LT158461:0.15068189,(Ciboria_foliicola_Z80892:0.15257439,Ciboria_whetzelii_Z73768:0.12768712)100:0.11198261)83:0.02838899)85:0.02732318,(Monilinia_polystroma_KP742814:1e-08,Monilinia_fructigena_AB125616:0.00794783)100:0.02667431)88:0.00758809)97:0.0025729)98:0.0041288,(Myriosclerotinia_ciborium_Z99696:3.04e-06,(((Myriosclerotinia_caricis_ampullaceae_Z99694:0.03735858,Myriosclerotinia_curreyana_Z99686:0.01654628)85:0.00291801,(Myriosclerotinia_duriaeana_Z99688:0.05390667,(Myriosclerotinia_scirpicola_Z99692:0.00798393,Myriosclerotinia_sulcatula_LIPM:0.00364813)52:1.3e-07)72:0.00779074)100:0.00410074,(Myriosclerotinia_luzulae_Z99693:0.00772116,Myriosclerotinia_dennisii_Z99687:0.00384548)85:1.1e-07)84:0.00383852)99:0.01175167)99:0.01238291)61:3.2e-07,(Sclerotinia_sp_CBS115977_AY853239:0.01190708,(Ciboria_caucus_Z73766:0.06868088,Elliottinia_kerneri_LT158475:0.08005864)93:0.01339956)76:0.01162697)52:2.8e-07)78:0.00403982,(Ciboria_americana_DQ431172:0.0214914,(Ciboria_viridifusca_KF545322:0.02689265,Coprotinia_minutula_Z81428_Z81429:0.03461038)68:0.01101187)98:0.03329643)81:0.00392823)70:1.8e-07,(Sclerotinia_sp2_1_465_2485P_Z99697:0.02008423,(Cristulariella_depraedans_KT462571:0.00793608,Pycnopeziza_sympodialis_KF859927:0.01887955)96:1.6e-07)98:0.00928339)89:0.00456468,(Sclerotinia_tetraspora_Z99670:0.00389824,(Sclerotinia_glacialis_Z99669:0.00772068,((Sclerotinia_subarctica_GU018183:0.00764515,(Sclerotinia_trifoliorum_Z99676:0.00382925,(Sclerotinia_sclerotiorum_Z73800:2.1e-07,Sclerotinia_minor_Z99673:0.01158809)89:0.00380637)88:1e-07)96:0.00382229,((Ciboria_amentacea_KF545325:0.04033542,((Sclerotinia_nivalis_AB516670:0.00771173,Kohninia_linnaeicola_AY236424:0.08794899)76:0.0042191,(Grovesinia_pyramidalis_Z81433:0.01190491,Hinomyces_pruni_KF500400:1.6e-07)99:0.01198494)53:0.00369619)67:3e-08,((Dumontinia_tuberosa_Z99701:0.003793,Dumontinia_ulmariae_Z99702:0.00375153)100:0.02766216,(Sclerotium_perniciosum_FJ231408:0.01581025,Sclerotium_cepivorum_Z99683:0.01199434)100:0.00756285)96:0.00774762)93:3e-08)95:0.0037449)89:0.00401538)73:0.00384441)89:0.00939691)66:2.5e-07,(Ciboria_batschiana_AY526234:0.03756245,(Haradamyces_foliicola_AB329721:0.07819986,(Pycnopeziza_sejournei_LT158443:0.02129181,(Sclerotium_denigrans_FJ231404:3.9e-07,Stromatinia_rapulum_Z73801:0.0697623)100:0.04338039)41:0.00320978)NA:2e-07)34:0.00364603)73:0.01229491)23:2.2e-07)77:0.00897763)99:0.08972336,((Lanzia_luteovirescens_Z81436_KC533545:0.05830746,((Lambertella_subrenispora_KF545329:0.21893564,(Roseodiscus_sinicus_JX260730:0.1133251,(Lanzia_griseliniae_AY755333:0.03755269,Lanzia_allantospora_AY755334:0.03565899)100:0.06152747)63:0.02588116)86:0.04432724,(((Rutstroemia_firma_KF588369:0.01962222,(Rutstroemia_bolaris_Z80894:0.02135132,((Rutstroemia_fruticeti_KF588370:0.02119164,(Rutstroemia_tiliacea_LT158428:0.00905417,(Rutstroemia_juniperi_LT158465:0.00871691,Rutstroemia_johnstonii_LT158456:0.07367718)99:0.02262238)88:1.8e-07)81:0.00885238,(Rutstroemia_petiolorum_U21822:0.0035475,(Rutstroemia_echinophila_KF588371:0.02184451,(Poculum_sydowianum_AY853238:0.03688234,(Poculum_pseudosydowianum_AB904508:0.05031842,Rutstroemia_elatina_JF908711:0.1819821)96:0.05544614)95:0.01965566)96:0.01414294)80:0.00545736)97:0.01379775)69:0.01367643)100:0.04801737,(Sclerotinia_homoeocarpa_Z81446:0.11115631,((Rutstroemia_maritima_KF588372:0.01851181,Ciboria_asphodeli_KJ941085:0.00700528)94:0.01331359,(Poculum_henningsianum_KC533543:1e-08,(Rutstroemia_calopus_KF588373:1e-08,(Rutstroemia_paludosa_KF588377:0.00923182,(Rutstroemia_cuniculi_KF588375:1e-08,(Stromatinia_gladioli_JF737031:0.0754305,Rutstroemia_cunicularia_KF545315:1e-08)NA:1e-08)17:0.00307003)59:1e-08)NA:1e-08)94:0.01880458)95:0.0291853)100:0.11060639)58:0.02189675,(Torrendiella_ciliata_KC412008:0.01562553,Torrendiella_setulata_KF588367:0.05597635)100:0.16501075)65:0.02105483)41:0.03393659)80:0.05075399,(Moellerodiscus_coprosmae_EU599575:0.29182522,(Moellerodiscus_iodotingens_KJ941081:0.09177032,Moellerodiscus_lentus_KJ941083:0.03977173)100:0.05457119)69:0.03342234)53:0.0172182)85:0.04256433,((Scleromitrula_rubicola_Z80891:0.02479385,(Scleromitrula_spiraeicola_Z81448:6.7e-07,Lambertella_langei_Z81435:0.56097121)79:0.0214228)64:0.00256544,(Scleromitrula_calthicola_Z80887:1.5e-07,(Scleromitrula_candolleana_Z80878:0.00360297,Scleromitrula_shiraiana_HQ833456:0.02912997)66:0.01376399)36:0.00364047)95:0.05379626)81:0.03260704,(Lambertella_palmeri_KF499365:0.08844741,(((Rutstroemia_glandicola_KF545391:0.01160007,(Sclerotinia_veratri_GQ377487:0.01745625,(Lambertella_pyrolae_AB705250:0.08016135,Lambertella_tetrica_KJ941068:0.13373348)75:0.01817927)59:0.00922938)49:3.4e-06,(Lambertella_pruni_DQ335471:0.00632317,(Rutstroemia_pruni-serotinae_KF545351:2e-08,(Rutstroemia_macrospora_KF545384:0.01139906,(Ciboria_nyssogena_KF545387:0.00561356,(Rutstroemia_longipes_KF545386:0.00561905,(Rutstroemia_microsperma_KF545381:0.00563299,(Lambertella_corni_maris_AB705242:1.031e-05,(Ciboria_rufofusca_KF545372:0.00560321,Ciboria_carunculoides_KF545365:1e-08)12:1e-08)26:1.3e-07)15:9.8e-07)7:9.8e-07)3:5.99e-06)1:2.7e-07)61:0.00316865)76:0.01020149)92:0.03872027,(Bicornispora_exophiala_KF499363:0.01243513,Bicornispora_seditiosa_KF499362:1.9e-07)100:0.05220913)100:0.06561051)87:0.04064958)88:0.08176513,(Meria_laricis_U92299:0.30129158,(Heyderia_abietis_AY789297:0.04914899,Hemiphacidium_longisporum_AY645899:0.18759963)66:0.04891975)34:0.02164389)46:0.02785101,Piceomphale_bulgarioides_KJ941086:0.21300671)68:0.07421641,(Chlorociboria_aeruginascens_AY755359:0.65519978,(((Dermea_acerina_AF141164:0.13727059,Neofabraea_malicorticis_KR859086:0.08412047)81:0.03937693,((Microglossum_rufum_AY144533:0.16025866,Leotia_lubrica_AY144561:0.49246327)100:0.20462323,((Holwaya_mucida_DQ257357:0.07531451,Pseudogymnoascus_roseus_AY608924:0.15851463)74:0.05903466,(Potebniamyces_pyri_AY608641:0.00846987,Bulgaria_inquinans_KJ663833:0.07866632)100:0.16975581)29:0.03355808)77:0.07450699)65:0.03947986,((Ascocoryne_sarcoides_HM152549:0.28815491,(Phialocephala_fortinii_AB671499:0.11215608,Loramyces_macrosporus_JN033383:0.39972855)100:0.30830145)40:0.07438511,(Cudonia_circinans_KC833158:0.34485165,(Coccomyces_dentatus_GU138740:0.35759103,Rhytisma_polare_AB714545:0.3532048)63:0.07869904)99:0.25510019)71:0.09322275)37:3.389e-05)55:0.04823731)55:0.02736823,(Lachnum_bicolor_AJ430394:0.1935187,((Hymenoscyphus_fructigenus_KJ941067:0.04611455,Hymenoscyphus_scutula_AY789432:0.04668091)99:0.09355304,(Hymenotorrendiella_eucalypti_DQ195789:0.02408259,(Torrendiella_andina_KJ606682:0.02935439,((Torrendiella_dingleyae_JN225945:0.0523452,Torrendiella_cannibalensis_JN225947:0.0438167)71:0.00910301,(Hymenotorrendiella_madsenii_AY755336:0.02614654,Torrendiella_brevisetosa_JN225946:0.03152061)74:0.01208171)74:0.02296809)40:0.01095705)100:0.11496719)100:0.15941064)38:0.01223621)88:0.10973324,(Mitrula_borealis_AY789405:0.12553035,Mitrula_paludosa_AY789320:0.18362057)100:0.35589197)54:0.02794314,(Uncinula_necator_AF049332:0.53852141,Blumeria_graminis_KF545644:0.49775209)48:0.1538409)99:0.07644273,((((((Neurospora_crassa_GU327635:0.01383856,Sordaria_fimicola_AY681188:0.01929578)100:0.18060927,Chaetomium_globosum_KC109756:0.15469334)100:0.22269485,Xylaria_hypoxylon_AY909012:0.66556792)53:0.06412436,(Magnaporthe_grisea_KM484881:0.47925392,(Trichoderma_viride_AY380909:0.53287235,(Claviceps_purpurea_DQ119114:0.18797655,Fusarium_graminearum_AB586992:0.29400261)47:0.11533187)92:0.15386203)69:0.09737005)84:0.16080363,(Diaporthe_eres_KC343097:0.13068812,Cryphonectria_parasitica_KC851951:0.33797659)100:0.2585179)91:0.23259018,Verticillium_dahliae_FJ475122:0.88989931)99:0.26721726)100;
