# Supplementary material for: Shifts in diversification rates and host jump frequencies shaped the diversity of host range among Sclerotiniaceae fungal plant pathogens
Source: Mol Ecol. 2018 Mar 23;27(5):1309–23. doi: 10.1111/mec.14523 (PMC5900718; doi:10.1111/mec.14523)
Supplement: Supplementary file 1 [file MEC-27-1309-s001.zip › Supplementary File 5 (Chronotree Sclerotiniaceae).txt]

((Valdensinia_heterodoxa:60.71987,((Ciboria_acerina:23.889154,Ciborinia_allii:23.889154):21.326624,(Encoelia_sp_HB2015:29.996246,(Encoelia_fascicularis:21.888361,(Amphobotrys_ricini_1:5.720736,Amphobotrys_ricini_2:5.720736):16.167625):8.107885):15.219533):15.504091):8.990781,(((Ovulinia_azaleae:34.701797,Ciboria_conformata:34.701797):20.850958,((Mycopappus_alni:24.155153,(Streptobotrys_streptothrix:1.57473,Streptobotrys_caulophylli:1.57473):22.580423):26.488058,(Sclerotinia_bulborum:46.342697,(Ciboria_cistophila:41.357822,((Ciboria_betulae:30.560015,(Ciborinia_erythronii:21.40837,((Monilinia_mali:3.035287,Monilinia_amelanchieris:3.035287):8.256655,(Monilinia_linhartiana:8.898516,(Monilinia_aucupariae:5.522289,(Monilinia_padi:2.396186,Monilinia_ssiori:2.396186):3.126104):3.376227):2.393426):10.116428):9.151644):5.180578,((Sclerotinia_pirolae:21.986053,((Monilinia_cassiopes:9.84947,Monilinia_azaleae:9.84947):7.385466,(Monilinia_seaverii:10.365895,Monilinia_jezoensis:10.365895):6.869041):4.751117):10.065106,(Monilinia_megalospora:23.068617,((Monilinia_urnula:6.727593,Monilinia_oxycocci:6.727593):8.059696,(Monilinia_gaylussaciae:7.317858,(Monilinia_baccarum:4.270613,Monilinia_polycodii:4.270613):3.047245):7.46943):8.281327):8.982543):3.689434):5.617231):4.984875):4.300513):4.909545):6.584671,(Sclerotinia_borealis:54.17019,((Ciboria_batschiana:30.174004,(Haradamyces_foliicola:24.866476,(Pycnopeziza_sejournei:18.633093,(Sclerotium_denigrans:7.551657,Stromatinia_rapulum:7.551657):11.081435):6.233385):5.307527):12.484496,(Botrytis_calthae:39.205315,((Sclerotinia_tetraspora:25.172737,(Sclerotinia_glacialis:19.761847,((Sclerotinia_subarctica:8.196293,(Sclerotinia_trifoliorum:5.366775,(Sclerotinia_sclerotiorum:2.484811,Sclerotinia_minor:2.484811):2.881964):2.829518):7.95388,(((Dumontinia_tuberosa:2.624267,Dumontinia_ulmariae:2.624267):7.405347,(Sclerotium_perniciosum:5.340236,Sclerotium_cepivorum:5.340236):4.689378):4.3662,(Ciboria_amentacea:12.224291,((Sclerotinia_nivalis:6.38107,Kohninia_linnaeicola:6.38107):2.904459,(Grovesinia_pyramidalis:3.286898,Hinomyces_pruni:3.286898):5.998631):2.938762):2.171522):1.75436):3.611673):5.410892):8.995492,((Sclerotinia_sp2:12.893965,(Cristulariella_depraedans:7.787361,Pycnopeziza_sympodialis:7.787361):5.106604):18.110708,(Stromatinia_cryptomeriae:29.294622,((Ciboria_americana:14.809603,Ciboria_viridifusca:14.809603):12.179675,(Ciborinia_camelliae:24.603746,((Sclerotinia_sp_CBS115977:15.965157,(Ciboria_caucus:10.893179,Elliottinia_kerneri:10.893179):5.071978):7.266866,(((Monilinia_laxa:16.999754,(Monilinia_fructicola:15.552704,((Monilinia_polystroma:3.0981,Monilinia_fructigena:3.0981):10.742636,(Monilinia_johnsonii:11.187009,(Encoelia_pruinosa:8.992237,(Ciborinia_foliicola:5.251286,Ciborinia_whetzelii:5.251286):3.740951):2.194772):2.653727):1.711969):1.44705):1.965183,(Myriosclerotinia_ciborium:13.018508,((Myriosclerotinia_luzulae:5.671846,Myriosclerotinia_dennisii:5.671846):5.165184,((Myriosclerotinia_caricis_ampullaceae:5.985447,Myriosclerotinia_curreyana:5.985447):2.66379,(Myriosclerotinia_duriaeana:5.438944,(Myriosclerotinia_scirpicola:3.220609,Myriosclerotinia_sulcatula:3.220609):2.218334):3.210293):2.187793):2.181478):5.94643):2.756309,((Botrytis_pelargonii:5.071751,Ciboriopsis_gemmigera:5.071751):7.203345,(Botrytis_pseudocinerea:9.813183,(Botrytis_sinoviticola:8.233538,((Botryotinia_narcissicola:3.49036,(Botrytis_cinerea:1.135934,Botrytis_fabae:1.135934):2.354426):3.612525,(Botrytis_aclada:5.648555,((Ciboria_aestivalis:4.158595,(Botrytis_paeoniae:3.543586,((Botrytis_convoluta:1.816881,Botrytis_squamosa:1.816881):1.182844,(Botrytis_hyacinthi:2.069302,(Botrytis_porri:1.614822,Botrytis_sphaerosperma:1.614822):0.45448):0.930423):0.543861):0.615009):0.751516,(Botrytis_ficariarum:3.609606,(Botrytis_tulipae:2.679315,(Botrytis_byssoidea:1.994384,(Botrytis_fabiopsis:1.461683,(Botrytis_caroliniana:1.034127,(Botrytis_sinoallii:0.691219,(Botrytis_prunorum:0.306343,Botrytis_elliptica:0.306343):0.384876):0.342908):0.427555):0.532701):0.684931):0.930291):1.300506):0.738443):1.45433):1.130653):1.579644):2.461914):9.44615):1.510777):1.371723):2.385531):2.305344):1.710052):3.163556):5.037085):3.453185):11.511689):7.967238):7.573224);
