# Supplementary material for: Shifts in diversification rates and host jump frequencies shaped the diversity of host range among Sclerotiniaceae fungal plant pathogens
Source: Mol Ecol. 2018 Mar 23;27(5):1309–23. doi: 10.1111/mec.14523 (PMC5900718; doi:10.1111/mec.14523)
Supplement: Supplementary file 1 [file MEC-27-1309-s001.zip › Supplementary File 6 (Table host-fungus associations).txt]

Amphobotrys_ricini_1	Euphorbiaceae
Amphobotrys_ricini_1	Malvaceae
Amphobotrys_ricini_1	Rosaceae
Amphobotrys_ricini_2	Euphorbiaceae
Amphobotrys_ricini_2	Malvaceae
Amphobotrys_ricini_2	Rosaceae
Botryotinia_narcissicola	Amaryllidaceae
Botrytis_aclada	Amaryllidaceae
Botrytis_byssoidea	Amaryllidaceae
Botrytis_byssoidea	Smilacaceae
Botrytis_byssoidea	Xanthorrhoeaceae
Botrytis_calthae	Euphorbiaceae
Botrytis_calthae	Ranunculaceae
Botrytis_caroliniana	Fabaceae
Botrytis_caroliniana	Rosaceae
Botrytis_cinerea	Apiaceae
Botrytis_cinerea	Arecaceae
Botrytis_cinerea	Asteraceae
Botrytis_cinerea	Brassicaceae
Botrytis_cinerea	Celastraceae
Botrytis_cinerea	Commelinaceae
Botrytis_cinerea	Convolvulaceae
Botrytis_cinerea	Cucurbitaceae
Botrytis_cinerea	Ericaceae
Botrytis_cinerea	Fabaceae
Botrytis_cinerea	Fagaceae
Botrytis_cinerea	Iridaceae
Botrytis_cinerea	Lauraceae
Botrytis_cinerea	Liliaceae
Botrytis_cinerea	Magnoliaceae
Botrytis_cinerea	Moraceae
Botrytis_cinerea	Poaceae
Botrytis_cinerea	Proteaceae
Botrytis_cinerea	Ranunculaceae
Botrytis_cinerea	Rosaceae
Botrytis_cinerea	Rutaceae
Botrytis_cinerea	Salicaceae
Botrytis_cinerea	Solanaceae
Botrytis_cinerea	Vitaceae
Botrytis_cinerea	Xanthorrhoeaceae
Botrytis_convoluta	Iridaceae
Botrytis_elliptica	Apocynaceae
Botrytis_elliptica	Asparagaceae
Botrytis_elliptica	Colchicaceae
Botrytis_elliptica	Iridaceae
Botrytis_elliptica	Liliaceae
Botrytis_elliptica	Primulaceae
Botrytis_elliptica	Ranunculaceae
Botrytis_elliptica	Xanthorrhoeaceae
Botrytis_fabae	Fabaceae
Botrytis_fabiopsis	Fabaceae
Botrytis_ficariarum	Ranunculaceae
Botrytis_hyacinthi	Asparagaceae
Botrytis_paeoniae	Amaryllidaceae
Botrytis_paeoniae	Asparagaceae
Botrytis_paeoniae	Paeoniaceae
Botrytis_pelargonii	Geraniaceae
Botrytis_porri	Amaryllidaceae
Botrytis_prunorum	Rosaceae
Botrytis_pseudocinerea	Ericaceae
Botrytis_pseudocinerea	Rosaceae
Botrytis_pseudocinerea	Solanaceae
Botrytis_pseudocinerea	Vitaceae
Botrytis_sinoallii	Amaryllidaceae
Botrytis_sinoviticola	Vitaceae
Botrytis_sphaerosperma	Amaryllidaceae
Botrytis_sphaerosperma	Liliaceae
Botrytis_sphaerosperma	Smilacaceae
Botrytis_squamosa	Amaryllidaceae
Botrytis_tulipae	Amaryllidaceae
Botrytis_tulipae	Liliaceae
Ciboria_acerina	Betulaceae
Ciboria_acerina	Myricaceae
Ciboria_acerina	Salicaceae
Ciboria_acerina	Sapindaceae
Ciboria_aestivalis	Rosaceae
Ciboria_amentacea	Betulaceae
Ciboria_amentacea	Salicaceae
Ciboria_americana	Fagaceae
Ciboria_batschiana	Fagaceae
Ciboria_betulae	Betulaceae
Ciboria_caucus	Betulaceae
Ciboria_caucus	Salicaceae
Ciboria_cistophila	Cistaceae
Ciboria_conformata	Betulaceae
Ciboria_viridifusca	Betulaceae
Ciborinia_allii	Amaryllidaceae
Ciborinia_camelliae	Theaceae
Ciborinia_erythronii	Liliaceae
Ciborinia_foliicola	Salicaceae
Ciborinia_whetzelii	Salicaceae
Ciboriopsis_gemmigera	Betulaceae
Cristulariella_depraedans	Asteraceae
Cristulariella_depraedans	Combretaceae
Cristulariella_depraedans	Malvaceae
Cristulariella_depraedans	Rosaceae
Cristulariella_depraedans	Sapindaceae
Dumontinia_tuberosa	Ranunculaceae
Dumontinia_ulmariae	Rosaceae
Encoelia_fascicularis	Betulaceae
Encoelia_fascicularis	Oleaceae
Encoelia_fascicularis	Rosaceae
Encoelia_fascicularis	Salicaceae
Encoelia_pruinosa	Salicaceae
Encoelia_sp_HB2015	Oleaceae
Grovesinia_pyramidalis	Araliaceae
Grovesinia_pyramidalis	Asteraceae
Grovesinia_pyramidalis	Betulaceae
Grovesinia_pyramidalis	Campanulaceae
Grovesinia_pyramidalis	Celastraceae
Grovesinia_pyramidalis	Commelinaceae
Grovesinia_pyramidalis	Convolvulaceae
Grovesinia_pyramidalis	Cornaceae
Grovesinia_pyramidalis	Ericaceae
Grovesinia_pyramidalis	Euphorbiaceae
Grovesinia_pyramidalis	Fabaceae
Grovesinia_pyramidalis	Fagaceae
Grovesinia_pyramidalis	Lamiaceae
Grovesinia_pyramidalis	Lauraceae
Grovesinia_pyramidalis	Magnoliaceae
Grovesinia_pyramidalis	Malvaceae
Grovesinia_pyramidalis	Menispermaceae
Grovesinia_pyramidalis	Moraceae
Grovesinia_pyramidalis	Oleaceae
Grovesinia_pyramidalis	Phytolaccaceae
Grovesinia_pyramidalis	Rosaceae
Grovesinia_pyramidalis	Salicaceae
Grovesinia_pyramidalis	Sapindaceae
Grovesinia_pyramidalis	Smilacaceae
Grovesinia_pyramidalis	Solanaceae
Grovesinia_pyramidalis	Vitaceae
Haradamyces_foliicola	Cornaceae
Hinomyces_pruni	Rosaceae
Kohninia_linnaeicola	Caprifoliaceae
Monilinia_amelanchieris	Rosaceae
Monilinia_aucupariae	Rosaceae
Monilinia_azaleae	Ericaceae
Monilinia_baccarum	Ericaceae
Monilinia_cassiopes	Ericaceae
Monilinia_fructicola	Myrtaceae
Monilinia_fructicola	Rosaceae
Monilinia_fructigena	Rosaceae
Monilinia_gaylussaciae	Ericaceae
Monilinia_jezoensis	Ericaceae
Monilinia_johnsonii	Rosaceae
Monilinia_laxa	Rosaceae
Monilinia_linhartiana	Rosaceae
Monilinia_mali	Rosaceae
Monilinia_megalospora	Ericaceae
Monilinia_oxycocci	Ericaceae
Monilinia_padi	Rosaceae
Monilinia_polycodii	Ericaceae
Monilinia_polystroma	Rosaceae
Monilinia_seaverii	Rosaceae
Monilinia_ssiori	Rosaceae
Monilinia_urnula	Ericaceae
Mycopappus_alni	Betulaceae
Mycopappus_alni	Rosaceae
Myriosclerotinia_caricis_ampullaceae	Cyperaceae
Myriosclerotinia_ciborium	Cyperaceae
Myriosclerotinia_curreyana	Juncaceae
Myriosclerotinia_dennisii	Cyperaceae
Myriosclerotinia_duriaeana	Cyperaceae
Myriosclerotinia_luzulae	Juncaceae
Myriosclerotinia_scirpicola	Cyperaceae
Myriosclerotinia_sulcatula	Cyperaceae
Ovulinia_azaleae	Ericaceae
Pycnopeziza_sejournei	Araliaceae
Pycnopeziza_sympodialis	Betulaceae
Pycnopeziza_sympodialis	Salicaceae
Pycnopeziza_sympodialis	Sapindaceae
Sclerotinia_borealis	Amaryllidaceae
Sclerotinia_borealis	Brassicaceae
Sclerotinia_borealis	Campanulaceae
Sclerotinia_borealis	Iridaceae
Sclerotinia_borealis	Poaceae
Sclerotinia_bulborum	Amaryllidaceae
Sclerotinia_bulborum	Asparagaceae
Sclerotinia_bulborum	Iridaceae
Sclerotinia_glacialis	Ranunculaceae
Sclerotinia_minor	Amaryllidaceae
Sclerotinia_minor	Apiaceae
Sclerotinia_minor	Araliaceae
Sclerotinia_minor	Asteraceae
Sclerotinia_minor	Fabaceae
Sclerotinia_minor	Liliaceae
Sclerotinia_minor	Orchidaceae
Sclerotinia_minor	Plantaginaceae
Sclerotinia_minor	Ranunculaceae
Sclerotinia_minor	Rosaceae
Sclerotinia_minor	Brassicaceae
Sclerotinia_minor	Solanaceae
Sclerotinia_nivalis	Apiaceae
Sclerotinia_nivalis	Asteraceae
Sclerotinia_nivalis	Lamiaceae
Sclerotinia_nivalis	Plantaginaceae
Sclerotinia_nivalis	Ranunculaceae
Sclerotinia_pirolae	Ericaceae
Sclerotinia_sclerotiorum	Amaryllidaceae
Sclerotinia_sclerotiorum	Apiaceae
Sclerotinia_sclerotiorum	Araliaceae
Sclerotinia_sclerotiorum	Asteraceae
Sclerotinia_sclerotiorum	Celastraceae
Sclerotinia_sclerotiorum	Commelinaceae
Sclerotinia_sclerotiorum	Convolvulaceae
Sclerotinia_sclerotiorum	Cucurbitaceae
Sclerotinia_sclerotiorum	Fabaceae
Sclerotinia_sclerotiorum	Lauraceae
Sclerotinia_sclerotiorum	Liliaceae
Sclerotinia_sclerotiorum	Moraceae
Sclerotinia_sclerotiorum	Plantaginaceae
Sclerotinia_sclerotiorum	Poaceae
Sclerotinia_sclerotiorum	Ranunculaceae
Sclerotinia_sclerotiorum	Rosaceae
Sclerotinia_sclerotiorum	Rutaceae
Sclerotinia_sclerotiorum	Xanthorrhoeaceae
Sclerotinia_sclerotiorum	Brassicaceae
Sclerotinia_sclerotiorum	Campanulaceae
Sclerotinia_sclerotiorum	Solanaceae
Sclerotinia_sclerotiorum	Euphorbiaceae
Sclerotinia_sclerotiorum	Oleaceae
Sclerotinia_sclerotiorum	Malvaceae
Sclerotinia_sclerotiorum	Iridaceae
Sclerotinia_sclerotiorum	Lamiaceae
Sclerotinia_sclerotiorum	Paeoniaceae
Sclerotinia_sclerotiorum	Geraniaceae
Sclerotinia_sclerotiorum	Ericaceae
Sclerotinia_sclerotiorum	Vitaceae
Sclerotinia_sp_CBS115977	Fagaceae
Sclerotinia_sp2	Asteraceae
Sclerotinia_subarctica	Apiaceae
Sclerotinia_subarctica	Asteraceae
Sclerotinia_subarctica	Brassicaceae
Sclerotinia_subarctica	Fabaceae
Sclerotinia_subarctica	Ranunculaceae
Sclerotinia_subarctica	Solanaceae
Sclerotinia_tetraspora	Rosaceae
Sclerotinia_trifoliorum	Apiaceae
Sclerotinia_trifoliorum	Araliaceae
Sclerotinia_trifoliorum	Asteraceae
Sclerotinia_trifoliorum	Fabaceae
Sclerotinia_trifoliorum	Plantaginaceae
Sclerotinia_trifoliorum	Poaceae
Sclerotium_cepivorum	Amaryllidaceae
Sclerotium_denigrans	Asparagaceae
Sclerotium_perniciosum	Amaryllidaceae
Sclerotium_perniciosum	Liliaceae
Streptobotrys_caulophylli	Berberidaceae
Streptobotrys_caulophylli	Menispermaceae
Streptobotrys_streptothrix	Araceae
Stromatinia_rapulum	Asparagaceae
Stromatinia_rapulum	Liliaceae
Valdensinia_heterodoxa	Asparagaceae
Valdensinia_heterodoxa	Asteraceae
Valdensinia_heterodoxa	Betulaceae
Valdensinia_heterodoxa	Caprifoliaceae
Valdensinia_heterodoxa	Ericaceae
Valdensinia_heterodoxa	Fagaceae
Valdensinia_heterodoxa	Hypericaceae
Valdensinia_heterodoxa	Oxalidaceae
Valdensinia_heterodoxa	Primulaceae
Valdensinia_heterodoxa	Rosaceae
Valdensinia_heterodoxa	Sapindaceae
