# Supplementary material for: Shifts in diversification rates and host jump frequencies shaped the diversity of host range among Sclerotiniaceae fungal plant pathogens
Source: Mol Ecol. 2018 Mar 23;27(5):1309–23. doi: 10.1111/mec.14523 (PMC5900718; doi:10.1111/mec.14523)
Supplement: Supplementary file 1 [file MEC-27-1309-s001.zip › Supplementary Table 1.tab]

Position	Taxon	Family	Genebank number	Host range (Families)	Host families code		Number of families
1	Botrytis_prunorum	Sclerotiniaceae	KP234041	Rosaceae	H	Botrytis_prunorum_KP234041	1
2	Botrytis_elliptica	Sclerotiniaceae	AJ716300	Liliaceae, Iridaceae, Xanthorrhoeaceae, Asparagaceae, Colchicaceae + some Dicots (Apocynaceae, Primulaceae, Ranunculaceae)	BM	Botrytis_elliptica_AJ716300	8
3	Botrytis_sinoallii	Sclerotiniaceae	FJ169664	Amaryllidaceae	M	Botrytis_sinoallii_FJ169664	1
4	Botrytis_caroliniana	Sclerotiniaceae	NR_111839	Rosaceae (+ Fabaceae artificially)	H	Botrytis_caroliniana_NR_111839	2
5	Botrytis_fabiopsis	Sclerotiniaceae	EU519204	Fabaceae	H	Botrytis_fabiopsis_EU519204	1
6	Botrytis_byssoidea	Sclerotiniaceae	FJ169671	Amaryllidaceae, Smilacaceae, Xanthorrhoeaceae	M	Botrytis_byssoidea_FJ169671	3
7	Botrytis_tulipae	Sclerotiniaceae	AJ716301	Liliaceae, Amaryllidaceae	M	Botrytis_tulipae_AJ716301	2
8	Botrytis_ficariarum	Sclerotiniaceae	AJ716296	Ranunculaceae	G	Botrytis_ficariarum_AJ716296	1
9	Ciboria_aestivalis	Sclerotiniaceae	KF545326	Rosaceae	H	Ciboria_aestivalis_KF545326	1
10	Botrytis_paeoniae	Sclerotiniaceae	AJ716298	Paeoniaceae, Ammaryllidaceae, Asparagaceae	FM	Botrytis_paeoniae_AJ716298	3
11	Botrytis_convoluta	Sclerotiniaceae	AJ716304	Iridaceae	M	Botrytis_convoluta_AJ716304	1
12	Botrytis_squamosa	Sclerotiniaceae	AJ716299	Amaryllidaceae	M	Botrytis_squamosa_AJ716299	1
13	Botrytis_hyacinthi	Sclerotiniaceae	AJ716297	Asparagaceae	M	Botrytis_hyacinthi_AJ716297	1
14	Botrytis_porri	Sclerotiniaceae	AJ716292	Amaryllidaceae	M	Botrytis_porri_AJ716292	1
15	Botrytis_sphaerosperma	Sclerotiniaceae	AJ71629	Amaryllidaceae, Liliaceae, Smilacaceae	M	Botrytis_sphaerosperma_AJ71629	3
16	Botrytis_aclada	Sclerotiniaceae	AJ716295	Amaryllidaceae	M	Botrytis_aclada_AJ716295	1
17	Botryotinia_narcissicola	Sclerotiniaceae	KJ941	Amaryllidaceae	M	Botryotinia_narcissicola_KJ941	1
18	Botrytis_cinerea	Sclerotiniaceae	AJ716294	Polyphagous	ABCDFGHIJKLMN	Botrytis_cinerea_AJ716294	170
19	Botrytis_fabae	Sclerotiniaceae	AJ716303	Fabaceae	H	Botrytis_fabae_AJ716303	1
20	Botrytis_sinoviticola	Sclerotiniaceae	JN692386	Vitaceae	A	Botrytis_sinoviticola_JN692386	1
21	Botrytis_pseudocinerea	Sclerotiniaceae	JN69237	Solanaceae, Vitaceae (+ Vaccinium, Rubus?)	ABHJ	Botrytis_pseudocinerea_JN69237	4
22	Botrytis_pelargonii	Sclerotiniaceae	AJ716290	Geraniaceae	L	Botrytis_pelargonii_AJ716290	1
23	Ciboriopsis_gemmigera	Sclerotiniaceae	KJ941070	Betulaceae	H	Ciboriopsis_gemmigera_KJ941070	1
24	Ciborinia_foliicola	Sclerotiniaceae	Z80892	Salicaceae	H	Ciborinia_foliicola_Z80892	1
25	Ciborinia_whetzelii	Sclerotiniaceae	Z73768	Salicaceae	H	Ciborinia_whetzelii_Z73768	1
26	Encoelia_pruinosa	Sclerotiniaceae	LT158461	Salicaceae	H	Encoelia_pruinosa_LT158461	1
27	Monilinia_johnsonii	Sclerotiniaceae	Z73783	Rosaceae	H	Monilinia_johnsonii_Z73783	1
28	Monilinia_polystroma	Sclerotiniaceae	KP742814	Rosaceae	H	Monilinia_polystroma_KP742814	1
29	Monilinia_fructigena	Sclerotiniaceae	AB125616	Rosaceae	H	Monilinia_fructigena_AB125616	1
30	Monilinia_fructicola	Sclerotiniaceae	JN176564	Rosaceae, Myrtaceae	HL	Monilinia_fructicola_JN176564	2
31	Monilinia_laxa	Sclerotiniaceae	Z73787	Rosaceae	H	Monilinia_laxa_Z73787	1
32	Myriosclerotinia_ciborium	Sclerotiniaceae	Z996	Cyperaceae	D	Myriosclerotinia_ciborium_Z996	1
33	Myriosclerotinia_luzulae	Sclerotiniaceae	Z9969	Juncaceae	D	Myriosclerotinia_luzulae_Z9969	1
34	Myriosclerotinia_dennisii	Sclerotiniaceae	Z996	Cyperaceae	D	Myriosclerotinia_dennisii_Z996	1
35	Myriosclerotinia_caricis-ampullaceae	Sclerotiniaceae		Cyperaceae	D	Myriosclerotinia_caricis-ampullaceae_	1
36	Myriosclerotinia_curreyana	Sclerotiniaceae	Z99	Juncaceae	D	Myriosclerotinia_curreyana_Z99	1
37	Myriosclerotinia_duriaeana	Sclerotiniaceae	Z99	Cyperaceae	D	Myriosclerotinia_duriaeana_Z99	1
38	Myriosclerotinia_scirpicola	Sclerotiniaceae	Z9	Cyperaceae	D	Myriosclerotinia_scirpicola_Z9	1
39	Myriosclerotinia_sulcatula	Sclerotiniaceae	LIP	Cyperaceae	D	Myriosclerotinia_sulcatula_LIP	1
40	Sclerotinia_sp. CBS115977	Sclerotiniaceae	CBS115977_AY853	Fagaceae�?	H	Sclerotinia_sp. CBS115977_CBS115977_AY853	1
41	Ciboria_caucus	Sclerotiniaceae	Z73766	Betulaceae, Salicaceae	H	Ciboria_caucus_Z73766	2
42	Elliottinia_kerneri	Sclerotiniaceae	LT158475	Pinaceae	N	Elliottinia_kerneri_LT158475	1
43	Ciborinia_camelliae	Sclerotiniaceae	AB516659	Theaceae	B	Ciborinia_camelliae_AB516659	1
44	Ciboria_americana	Sclerotiniaceae	DQ431172	Fagaceae	H	Ciboria_americana_DQ431172	1
45	Ciboria_viridifusca	Sclerotiniaceae	KF545322	Betulaceae	H	Ciboria_viridifusca_KF545322	1
46	Coprotinia_minutula	Sclerotiniaceae	Z81428_Z81	NA	E	Coprotinia_minutula_Z81428_Z81	0
47	Stromatinia_cryptomeriae	Sclerotiniaceae	MAFF4	Cupressaceae	N	Stromatinia_cryptomeriae_MAFF4	1
48	Sclerotinia_sp2	Sclerotiniaceae	1_465_2485P_Z9	Asteraceae	C	Sclerotinia_sp2_1_465_2485P_Z9	1
49	Cristulariella_depraedans	Sclerotiniaceae	KT46	Sapindaceae, Rosaceae, Malvaceae, Combretaceae, Asteraceae	CHL	Cristulariella_depraedans_KT46	5
50	Pycnopeziza_sympodialis	Sclerotiniaceae	KF8599	Betulaceae, Sapindaceae, Salicaceae	HL	Pycnopeziza_sympodialis_KF8599	3
51	Sclerotinia_tetraspora	Sclerotiniaceae	Z99670	Rosaceae	H	Sclerotinia_tetraspora_Z99670	1
52	Sclerotinia_glacialis	Sclerotiniaceae	Z99669	Ranunculaceae	G	Sclerotinia_glacialis_Z99669	1
53	Sclerotinia_sclerotiorum	Sclerotiniaceae	Z7380	various embryophytes	ABCDFGHIJKLMN	Sclerotinia_sclerotiorum_Z7380	96
54	Sclerotinia_minor	Sclerotiniaceae	Z99673	various angiosperms	BCDFGHJLM	Sclerotinia_minor_Z99673	32
55	Sclerotinia_trifoliorum	Sclerotiniaceae	Z99676	Fabaceae + 5 others	CDHJ	Sclerotinia_trifoliorum_Z99676	6
56	Sclerotinia_subarctica	Sclerotiniaceae	GU01818	Ranunculaceae, Asteraceae, Apiaceae	CG	Sclerotinia_subarctica_GU01818	3
57	Dumontinia_tuberosa	Sclerotiniaceae	Z99701	Ranunculaceae	G	Dumontinia_tuberosa_Z99701	1
58	Dumontinia_ulmariae	Sclerotiniaceae	Z99702	Rosaceae	H	Dumontinia_ulmariae_Z99702	1
59	Sclerotium_perniciosum	Sclerotiniaceae	FJ23140	Amaryllidaceae, Liliaceae	M	Sclerotium_perniciosum_FJ23140	2
60	Sclerotium_cepivorum	Sclerotiniaceae	Z99683	Amaryllidaceae	M	Sclerotium_cepivorum_Z99683	1
61	Ciboria_amentacea	Sclerotiniaceae	KF545325	Betulaceae, Salicaceae	H	Ciboria_amentacea_KF545325	2
62	Sclerotinia_nivalis	Sclerotiniaceae	AB516670	Lamiaceae, Asteraceae, Apiaceae, Plantaginaceae, Ranunculaceae	J	Sclerotinia_nivalis_AB516670	5
63	Kohninia_linnaeicola	Sclerotiniaceae	AY236424	Caprifoliaceae	C	Kohninia_linnaeicola_AY236424	1
64	Grovesinia_pyramidalis	Sclerotiniaceae	Z81433	Sapindaceae, Actinidiaceae, Simaroubaceae, Lardizabalaceae, Euphorbiaceae, Rosaceae, Vitaceae, Annonaceae, Fabaceae, Moraceae, Rhamnaceae, Asteraceae, Bignoniaceae, Juglandaceae, Fagaceae, Celastraceae, Cannabaceae, Amaranthaceae, Lauraceae, Menispermaceae, Commelinaceae, Cornaceae, Betulaceae, Lythraceae, Hydrangeaceae, Moraceae, Oleaceae, Styracaceae, Malvaceae, Balsaminaceae, Convolvulaceae, A…	ABCDFGHJKLM	Grovesinia_pyramidalis_Z81433	46
65	Hinomyces_pruni	Sclerotiniaceae	KF500400	Rosaceae	H	Hinomyces_pruni_KF500400	1
66	Botrytis_calthae	Sclerotiniaceae	AJ716302	Ranunculaceae + Euphorbiaceae�?	GH	Botrytis_calthae_AJ716302	2
67	Ciboria_batschiana	Sclerotiniaceae	AY526234	Fagaceae	H	Ciboria_batschiana_AY526234	1
68	Haradamyces_foliicola	Sclerotiniaceae	AB329721	Cornaceae	B	Haradamyces_foliicola_AB329721	1
69	Pycnopeziza_sejournei	Sclerotiniaceae	LT158443	Araliaceae	C	Pycnopeziza_sejournei_LT158443	1
70	Sclerotium_denigrans	Sclerotiniaceae	FJ231404	Asparagaceae	M	Sclerotium_denigrans_FJ231404	1
71	Stromatinia_rapulum	Sclerotiniaceae	Z73801	Asparagaceae, Liliaceae	M	Stromatinia_rapulum_Z73801	2
72	Sclerotinia_borealis	Sclerotiniaceae	AF067644	Poaceae, Iridaceae, Amaryllidaceae, Campanulaceae, Brassicaceae�?	CLM	Sclerotinia_borealis_AF067644	5
73	Ovulinia_azaleae	Sclerotiniaceae	Z73797	Ericaceae	B	Ovulinia_azaleae_Z73797	1
74	Ciboria_conformata	Sclerotiniaceae	KJ941075	Betulaceae	H	Ciboria_conformata_KJ941075	1
75	Streptobotrys_streptothrix	Sclerotiniaceae	EU0	Araceae	M	Streptobotrys_streptothrix_EU0	1
76	Streptobotrys_caulophylli	Sclerotiniaceae	KP16	Menispermaceae, Berberidaceae	G	Streptobotrys_caulophylli_KP16	2
77	Mycopappus_alni	Sclerotiniaceae	AB254190	Betulaceae (+ Rosaceae?)	H	Mycopappus_alni_AB254190	2
78	Sclerotinia_bulborum	Sclerotiniaceae	KF859928	Amaryllidaceae, Asparagaceae, Iridaceae	M	Sclerotinia_bulborum_KF859928	3
79	Ciboria_cistophila	Sclerotiniaceae	KF545324	Cistaceae	L	Ciboria_cistophila_KF545324	1
80	Monilinia_padi	Sclerotiniaceae	Z73791	Rosaceae	H	Monilinia_padi_Z73791	1
81	Monilinia_ssiori	Sclerotiniaceae	AB220062	Rosaceae	H	Monilinia_ssiori_AB220062	1
82	Monilinia_aucupariae	Sclerotiniaceae	Z73771	Rosaceae	H	Monilinia_aucupariae_Z73771	1
83	Monilinia_linhartiana	Sclerotiniaceae	LN908900	Rosaceae	H	Monilinia_linhartiana_LN908900	1
84	Monilinia_mali	Sclerotiniaceae	AB125619	Rosaceae	H	Monilinia_mali_AB125619	1
85	Monilinia_amelanchieris	Sclerotiniaceae	Z73769	Rosaceae	H	Monilinia_amelanchieris_Z73769	1
86	Ciborinia_erythronii	Sclerotiniaceae	Z73767	Lilliaceae	M	Ciborinia_erythronii_Z73767	1
87	Ciboria_betulae	Sclerotiniaceae	Z81427	Betulaceae	H	Ciboria_betulae_Z81427	1
88	Monilinia_cassiopes	Sclerotiniaceae	Z73776	Ericaceae	B	Monilinia_cassiopes_Z73776	1
89	Monilinia_azaleae	Sclerotiniaceae	AB182266	Ericaceae	B	Monilinia_azaleae_AB182266	1
90	Monilinia_seaverii	Sclerotiniaceae	Z73793	Rosaceae	H	Monilinia_seaverii_Z73793	1
91	Monilinia_jezoensis	Sclerotiniaceae	AB182265	Ericaceae	B	Monilinia_jezoensis_AB182265	1
92	Sclerotinia_pirolae	Sclerotiniaceae	Z73798	Ericaceae	B	Sclerotinia_pirolae_Z73798	1
93	Monilinia_megalospora	Sclerotiniaceae	Z73788	Ericaceae	B	Monilinia_megalospora_Z73788	1
94	Monilinia_urnula	Sclerotiniaceae	Z73795	Ericaceae	B	Monilinia_urnula_Z73795	1
95	Monilinia_oxycocci	Sclerotiniaceae	Z73789	Ericaceae	B	Monilinia_oxycocci_Z73789	1
96	Monilinia_gaylussaciae	Sclerotiniaceae	Z73782	Ericaceae	B	Monilinia_gaylussaciae_Z73782	1
97	Monilinia_baccarum	Sclerotiniaceae	Z73773	Ericaceae	B	Monilinia_baccarum_Z73773	1
98	Monilinia_polycodii	Sclerotiniaceae	Z73792	Ericaceae	B	Monilinia_polycodii_Z73792	1
99	Valdensinia_heterodoxa	Sclerotiniaceae	Z81447	Ericaceae, Sapindaceae, Athyriaceae, Betulaceae, Asparagaceae, Caprifoliaceae, Dryopteridaceae, Fagaceae, Asteraceae, Hypericaceae, Rosaceae, Oxalidaceae, Asparagaceae, Dennstaedtiaceae, Primulaceae	BCHILM	Valdensinia_heterodoxa_Z81447	15
100	Ciboria_acerina	Sclerotiniaceae	CAU21827	Sapindaceae, Betulaceae, Myricaceae, Salicaceae	HL	Ciboria_acerina_CAU21827	4
101	Ciborinia_allii	Sclerotiniaceae	AB026166	Amaryllidaceae	M	Ciborinia_allii_AB026166	1
102	Encoelia_sp	Sclerotiniaceae	HB2015_KT876983	Oleaceae	J	Encoelia_sp_HB2015_KT876983	1
103	Encoelia_fascicularis	Sclerotiniaceae	Z81431	Betulaceae, Oleaceae, Salicaceae + Rosaceae�?	HJ	Encoelia_fascicularis_Z81431	4
104	Amphobotrys_ricini	Sclerotiniaceae	KR527112	Euphorbiaceae, Malvaceae, Rosaceae	HL	Amphobotrys_ricini_KR527112	3
105	Amphobotrys_ricini2	Sclerotiniaceae	RWB1474_JX9	Euphorbiaceae, Malvaceae, Rosaceae	HL	Amphobotrys_ricini2_RWB1474_JX9	3
106	Moellerodiscus_iodotingens		KJ9	Rosaceae, Myricaceae, Pittosporceae, Araliaceae	CH	Moellerodiscus_iodotingens_KJ9	4
107	Moellerodiscus_lentus		KJ941083	Rosaceae, Fabaceae, Sapindaceae, Moraceae, Asteraceae, Betulaceae, Urticaceae, Verbenaceae, Arecaceae, Araliaceae, Myrtaceae, Oleaceae, Cupressaceae, Melastomataceae, Rhizophoraceae	CDHJLN	Moellerodiscus_lentus_KJ941083	15
108	Moellerodiscus_coprosmae		EU599	Rubiaceae	J	Moellerodiscus_coprosmae_EU599	1
109	Lanzia_luteovirescens		Z81436_K	Sapindaceae	L	Lanzia_luteovirescens_Z81436_K	1
110	Lanzia_griseliniae		AY755333	Cornaceae	B	Lanzia_griseliniae_AY755333	1
111	Lanzia_allantospora		AY755334	Araucariaceae	N	Lanzia_allantospora_AY755334	1
112	Roseodiscus_sinicus		JX260730	Unknown	M	Roseodiscus_sinicus_JX260730	1
113	Lambertella_subrenispora		KF545	Asteraceae (+ Rosaceae?)	CH	Lambertella_subrenispora_KF545	2
114	Torrendiella_ciliata		KC412008	Fagaceae, Rosaceae	H	Torrendiella_ciliata_KC412008	2
115	Torrendiella_setulata		KF588367	Sapindaceae	L	Torrendiella_setulata_KF588367	1
116	Stromatinia_gladioli		JF737031	Iridaceae	M	Stromatinia_gladioli_JF737031	1
117	Rutstroemia_cunicularia		KF5453	NA	E	Rutstroemia_cunicularia_KF5453	0
118	Rutstroemia_cuniculi (=Lanzia, Coprotinia)		KF588375	NA	E	Rutstroemia_cuniculi_KF588375	0
119	Rutstroemia_paludosa		KF588377	Araceae	M	Rutstroemia_paludosa_KF588377	1
120	Rutstroemia_calopus		KF588373	Poaceae	M	Rutstroemia_calopus_KF588373	1
121	Poculum_henningsianum		KC533543	Cyperaceae	M	Poculum_henningsianum_KC533543	1
122	Rutstroemia_maritima		KF588372	Poaceae	M	Rutstroemia_maritima_KF588372	1
123	Rutstroemia_asphodeli		KJ941085	Asphodelaceae	M	Rutstroemia_asphodeli_KJ941085	1
124	Sclerotinia_homoeocarpa		Z81446	Poaceae, Cyperaceae	M	Sclerotinia_homoeocarpa_Z81446	2
125	Rutstroemia_firma		KF588369	Fabaceae, Betulaceae	H	Rutstroemia_firma_KF588369	2
126	Rutstroemia_bolaris		Z80894	Betulaceae, Fagaceae	H	Rutstroemia_bolaris_Z80894	2
127	Rutstroemia_juniperi		LT158465	Cupressaceae	N	Rutstroemia_juniperi_LT158465	1
128	Rutstroemia_johnstonii		LT15845	Betulaceae	H	Rutstroemia_johnstonii_LT15845	1
129	Rutstroemia_tiliacea		LT158428	Malvaceae	L	Rutstroemia_tiliacea_LT158428	1
130	Rutstroemia_fruticeti		KF588370	Rosaceae, Cupressaceae	HN	Rutstroemia_fruticeti_KF588370	2
131	Rutstroemia_petiolorum		U21822	Fagaceae	H	Rutstroemia_petiolorum_U21822	1
132	Rutstroemia_echinophila		KF5883	Fagaceae	H	Rutstroemia_echinophila_KF5883	1
133	Poculum_sydowianum		AY853238	Fagaceae	H	Poculum_sydowianum_AY853238	1
134	Poculum_pseudosydowianum		AB904	Fagaceae	H	Poculum_pseudosydowianum_AB904	1
135	Rutstroemia_elatina		JF908711	Pinaceae	N	Rutstroemia_elatina_JF908711	1
136	Scleromitrula_spiraeicola		Z814	Rosaceae	H	Scleromitrula_spiraeicola_Z814	1
137	Lambertella_langei		Z81435	Ericaceae	B	Lambertella_langei_Z81435	1
138	Scleromitrula_rubicola		Z80891	Rosaceae	H	Scleromitrula_rubicola_Z80891	1
139	Scleromitrula_calthicola		Z8088	Ranunculaceae, Iridaceae	G	Scleromitrula_calthicola_Z8088	2
140	Scleromitrula_candolleana		Z808	Fagaceae	H	Scleromitrula_candolleana_Z808	1
141	Scleromitrula_shiraiana		HQ8334	Moraceae	H	Scleromitrula_shiraiana_HQ8334	1
142	Lambertella_palmeri		KF499365	Fagaceae	H	Lambertella_palmeri_KF499365	1
143	Bicornispora_exophiala		KF49936	Fabaceae	H	Bicornispora_exophiala_KF49936	1
144	Bicornispora_seditiosa		KF49936	Sapindaceae, Anacardiaceae	L	Bicornispora_seditiosa_KF49936	2
145	Lambertella_pyrolae		AB705250	Ericaceae, Pinaceae�?	BN	Lambertella_pyrolae_AB705250	2
146	Lambertella_tetrica		KJ941068	Araliaceae	C	Lambertella_tetrica_KJ941068	1
147	Sclerotinia_veratri		GQ377487	Melanthaceae, Taxaceae	MN	Sclerotinia_veratri_GQ377487	2
148	Rutstroemia_glandicola		KF54539	Fagaceae	H	Rutstroemia_glandicola_KF54539	1
149	Lambertella_pruni		DQ335471	Rosaceae	H	Lambertella_pruni_DQ335471	1
150	Rutstroemia_pruni-serotinae		KF	Rosaceae	H	Rutstroemia_pruni-serotinae_KF	1
151	Rutstroemia_macrospora		KF54538	Fagaceae	H	Rutstroemia_macrospora_KF54538	1
152	Ciboria_nyssogena		KF545387	Nyssaceae	B	Ciboria_nyssogena_KF545387	1
153	Rutstroemia_longipes		KF545386	Unknown	H	Rutstroemia_longipes_KF545386	1
154	Rutstroemia_microsperma		KF5453	Fagaceae	H	Rutstroemia_microsperma_KF5453	1
155	Lambertella_corni-maris		AB7052	Juglandaceae, Cornaceae, Rosideae	BH	Lambertella_corni-maris_AB7052	3
156	Ciboria_rufofusca		KF545372	Pinaceae	N	Ciboria_rufofusca_KF545372	1
157	Ciboria_carunculoides		KF545365	Moraceae	H	Ciboria_carunculoides_KF545365	1
158	Meria_laricis		U92299	Pinaceae	N	Meria_laricis_U92299	1
159	Heyderia_abietis		AY789297	Pinaceae	N	Heyderia_abietis_AY789297	1
160	Hemiphacidium_longisporum		AY64	Pinaceae	N	Hemiphacidium_longisporum_AY64	1
161	Piceomphale_bulgarioides		KJ941	Pinaceae	N	Piceomphale_bulgarioides_KJ941	1
